# Supplementary material for: Environmental control on the distribution of metabolic strategies of benthic microbial mats in Lake Fryxell, Antarctica
Source: PLoS One. 2020 Apr 13;15(4):e0231053. doi: 10.1371/journal.pone.0231053 (PMC7153904; doi:10.1371/journal.pone.0231053)
Supplement: S1 Table — Summary of samples collected in November 2012 from benthic microbial mats in Lake Fryxell, Antarctica. (XLSX) [file pone.0231053.s001.xlsx]

## Sheet: Sheet1
Sample Type	Replicates
9.0 m
Top	11
Middle	10
Bottom	10
9.3 m
Top	9
Middle	9
Bottom	9
9.8 m
Film	3
Top	9
Middle	9
Bottom	9
