# Supplementary material for: Environmental control on the distribution of metabolic strategies of benthic microbial mats in Lake Fryxell, Antarctica
Source: PLoS One. 2020 Apr 13;15(4):e0231053. doi: 10.1371/journal.pone.0231053 (PMC7153904; doi:10.1371/journal.pone.0231053)
Supplement: S2 Table — (XLSX) [file pone.0231053.s002.xlsx]

## Sheet: Sheet1
Sample	Total bp	Total Reads	Average Length (bp)
9.0 m
Top	4.19 x 109	1.56 x 107	268
Middle	6.38 x 109	2.39 x 107	266
Bottom	5.89 x 109	2.23 x 107	264
9.3 m
Top	4.91 x 109	1.85 x 107	265
Middle	5.43 x 109	2.05 x 107	264
Bottom	6.56 x 109	2.47 x 107	266
9.8 m
Film	2.09 x 109	7.82 x 106	268
Top	5.50 x 109	2.07 x 107	266
Middle	3.48 x 109	1.31 x 107	266
Bottom	2.83 x 109	1.07 x 107	266
