# Supplementary material for: Environmental control on the distribution of metabolic strategies of benthic microbial mats in Lake Fryxell, Antarctica
Source: PLoS One. 2020 Apr 13;15(4):e0231053. doi: 10.1371/journal.pone.0231053 (PMC7153904; doi:10.1371/journal.pone.0231053)
Supplement: S3 Table — Pearson's correlation coefficient between phylogenetic diversity (bwpd) [23] and metabolic diversity (Simpson's Index of Diversity calculated from gene family abundances as called by Humann2). Both measures of alpha diversity were estimated from metagenomic sequences. (XLSX) [file pone.0231053.s003.xlsx]

## Sheet: Sheet1
Sample	Pearson's Correlation Coefficient
9.0 m
Top	-0.29
Middle	0.9
Bottom	-0.305
9.3 m
Top	-0.548
Middle	-0.255
Bottom	-0.237
9.8 m
Film	NA*
Top	-0.79
Middle	0.812
Bottom	-0.196
*Insufficient number of samples for accurate comparison
