# Supplementary material for: Environmental control on the distribution of metabolic strategies of benthic microbial mats in Lake Fryxell, Antarctica
Source: PLoS One. 2020 Apr 13;15(4):e0231053. doi: 10.1371/journal.pone.0231053 (PMC7153904; doi:10.1371/journal.pone.0231053)
Supplement: S4 Table — (XLSX) [file pone.0231053.s004.xlsx]

## Sheet: Sheet1
Table S. Correlations among amyA, rbcL, and psbA at 9.0 m
amyA	rbcL	psbA
amyA	1	0.795951	0.904395
rbcL	0.795951	1	0.908447
psbA	0.904395	0.908447	1
