# Supplementary material for: Environmental control on the distribution of metabolic strategies of benthic microbial mats in Lake Fryxell, Antarctica
Source: PLoS One. 2020 Apr 13;15(4):e0231053. doi: 10.1371/journal.pone.0231053 (PMC7153904; doi:10.1371/journal.pone.0231053)
Supplement: S5 Table — CPM by replicate. (XLSX) [file pone.0231053.s005.xlsx]

## Sheet: t46_cpm
KO	Replicate	Depth	Layer	Sample	Element	General.Process	Specific.Process	Gene.products..enzymes	Gene.clusters	KEGG_Homologs_per_Gene_Cluster	KEGG_Description	KEGG_Metabolism	CPM
K00376	9.4_B_3C_2	9	Top	9_Top	Nitrogen	Denitrification	Nitrogenase	N2O Reductase	nos	1	nosZ; nitrous-oxide reductase [EC:1.7.2.4]	Nitrogen_Metabolism	0
K00376	9.4_B_3C	9	Top	9_Top	Nitrogen	Denitrification	Nitrogenase	N2O Reductase	nos	1	nosZ; nitrous-oxide reductase [EC:1.7.2.4]	Nitrogen_Metabolism	6
K00376	9.4_A_3C	9	Top	9_Top	Nitrogen	Denitrification	Nitrogenase	N2O Reductase	nos	1	nosZ; nitrous-oxide reductase [EC:1.7.2.4]	Nitrogen_Metabolism	15
K00376	9.4_C_3B	9	Top	9_Top	Nitrogen	Denitrification	Nitrogenase	N2O Reductase	nos	1	nosZ; nitrous-oxide reductase [EC:1.7.2.4]	Nitrogen_Metabolism	9
K00376	9.4_C_3A	9	Top	9_Top	Nitrogen	Denitrification	Nitrogenase	N2O Reductase	nos	1	nosZ; nitrous-oxide reductase [EC:1.7.2.4]	Nitrogen_Metabolism	0
K00376	9.4_B_3B	9	Top	9_Top	Nitrogen	Denitrification	Nitrogenase	N2O Reductase	nos	1	nosZ; nitrous-oxide reductase [EC:1.7.2.4]	Nitrogen_Metabolism	5
K00376	9.4_A_3D	9	Top	9_Top	Nitrogen	Denitrification	Nitrogenase	N2O Reductase	nos	1	nosZ; nitrous-oxide reductase [EC:1.7.2.4]	Nitrogen_Metabolism	16
K00380	9.4_B_3C_2	9	Top	9_Top	Sulfur	Sulfate Reduction	Assimilatory Sulfate Reduction	Sulfite Reductase	cys	2	cysJ; sulfite reductase (NADPH) flavoprotein alpha-component	Sulfur_Metabolism	0
K00380	9.4_A_3C	9	Top	9_Top	Sulfur	Sulfate Reduction	Assimilatory Sulfate Reduction	Sulfite Reductase	cys	2	cysJ; sulfite reductase (NADPH) flavoprotein alpha-component	Sulfur_Metabolism	0
K00380	9.4_C_3A	9	Top	9_Top	Sulfur	Sulfate Reduction	Assimilatory Sulfate Reduction	Sulfite Reductase	cys	2	cysJ; sulfite reductase (NADPH) flavoprotein alpha-component	Sulfur_Metabolism	0
K00380	9.4_C_3B	9	Top	9_Top	Sulfur	Sulfate Reduction	Assimilatory Sulfate Reduction	Sulfite Reductase	cys	2	cysJ; sulfite reductase (NADPH) flavoprotein alpha-component	Sulfur_Metabolism	8
K00380	9.4_A_3D	9	Top	9_Top	Sulfur	Sulfate Reduction	Assimilatory Sulfate Reduction	Sulfite Reductase	cys	2	cysJ; sulfite reductase (NADPH) flavoprotein alpha-component	Sulfur_Metabolism	8
K00380	9.4_B_3C	9	Top	9_Top	Sulfur	Sulfate Reduction	Assimilatory Sulfate Reduction	Sulfite Reductase	cys	2	cysJ; sulfite reductase (NADPH) flavoprotein alpha-component	Sulfur_Metabolism	16
K00380	9.4_B_3B	9	Top	9_Top	Sulfur	Sulfate Reduction	Assimilatory Sulfate Reduction	Sulfite Reductase	cys	2	cysJ; sulfite reductase (NADPH) flavoprotein alpha-component	Sulfur_Metabolism	0
K00381	9.4_A_3C	9	Top	9_Top	Sulfur	Sulfate Reduction	Assimilatory Sulfate Reduction	Sulfite Reductase	cys	2	cysI; sulfite reductase (NADPH) hemoprotein beta-component	Sulfur_Metabolism	16
K00381	9.4_C_3A	9	Top	9_Top	Sulfur	Sulfate Reduction	Assimilatory Sulfate Reduction	Sulfite Reductase	cys	2	cysI; sulfite reductase (NADPH) hemoprotein beta-component	Sulfur_Metabolism	51
K00381	9.4_B_3C_2	9	Top	9_Top	Sulfur	Sulfate Reduction	Assimilatory Sulfate Reduction	Sulfite Reductase	cys	2	cysI; sulfite reductase (NADPH) hemoprotein beta-component	Sulfur_Metabolism	0
K00381	9.4_C_3B	9	Top	9_Top	Sulfur	Sulfate Reduction	Assimilatory Sulfate Reduction	Sulfite Reductase	cys	2	cysI; sulfite reductase (NADPH) hemoprotein beta-component	Sulfur_Metabolism	22
K00381	9.4_B_3B	9	Top	9_Top	Sulfur	Sulfate Reduction	Assimilatory Sulfate Reduction	Sulfite Reductase	cys	2	cysI; sulfite reductase (NADPH) hemoprotein beta-component	Sulfur_Metabolism	27
K00381	9.4_A_3D	9	Top	9_Top	Sulfur	Sulfate Reduction	Assimilatory Sulfate Reduction	Sulfite Reductase	cys	2	cysI; sulfite reductase (NADPH) hemoprotein beta-component	Sulfur_Metabolism	7
K00381	9.4_B_3C	9	Top	9_Top	Sulfur	Sulfate Reduction	Assimilatory Sulfate Reduction	Sulfite Reductase	cys	2	cysI; sulfite reductase (NADPH) hemoprotein beta-component	Sulfur_Metabolism	22
K00392	9.4_B_3B	9	Top	9_Top	Sulfur	Sulfate Reduction	Assimilatory Sulfate Reduction	Sulfite Reductase	sir	1	sir; sulfite reductase (ferredoxin)	Sulfur_Metabolism	15
K00392	9.4_C_3B	9	Top	9_Top	Sulfur	Sulfate Reduction	Assimilatory Sulfate Reduction	Sulfite Reductase	sir	1	sir; sulfite reductase (ferredoxin)	Sulfur_Metabolism	18
K00392	9.4_B_3C_2	9	Top	9_Top	Sulfur	Sulfate Reduction	Assimilatory Sulfate Reduction	Sulfite Reductase	sir	1	sir; sulfite reductase (ferredoxin)	Sulfur_Metabolism	7
K00392	9.4_A_3D	9	Top	9_Top	Sulfur	Sulfate Reduction	Assimilatory Sulfate Reduction	Sulfite Reductase	sir	1	sir; sulfite reductase (ferredoxin)	Sulfur_Metabolism	17
K00392	9.4_B_3C	9	Top	9_Top	Sulfur	Sulfate Reduction	Assimilatory Sulfate Reduction	Sulfite Reductase	sir	1	sir; sulfite reductase (ferredoxin)	Sulfur_Metabolism	13
K00392	9.4_A_3C	9	Top	9_Top	Sulfur	Sulfate Reduction	Assimilatory Sulfate Reduction	Sulfite Reductase	sir	1	sir; sulfite reductase (ferredoxin)	Sulfur_Metabolism	17
K00392	9.4_C_3A	9	Top	9_Top	Sulfur	Sulfate Reduction	Assimilatory Sulfate Reduction	Sulfite Reductase	sir	1	sir; sulfite reductase (ferredoxin)	Sulfur_Metabolism	0
K00855	9.4_B_3B	9	Top	9_Top	Carbon	Carbon Fixation	Calvin Cycle	Ribulose Bisphosphate Carboxylase Complex Subunits, Phophoribulokinase	prk	1	PRK, prkB; phosphoribulokinase [EC:2.7.1.19]	Carbon_Fixation_in_Photosynthetic_Organisms	0
K00855	9.4_C_3A	9	Top	9_Top	Carbon	Carbon Fixation	Calvin Cycle	Ribulose Bisphosphate Carboxylase Complex Subunits, Phophoribulokinase	prk	1	PRK, prkB; phosphoribulokinase [EC:2.7.1.19]	Carbon_Fixation_in_Photosynthetic_Organisms	0
K00855	9.4_A_3C	9	Top	9_Top	Carbon	Carbon Fixation	Calvin Cycle	Ribulose Bisphosphate Carboxylase Complex Subunits, Phophoribulokinase	prk	1	PRK, prkB; phosphoribulokinase [EC:2.7.1.19]	Carbon_Fixation_in_Photosynthetic_Organisms	16
K00855	9.4_A_3D	9	Top	9_Top	Carbon	Carbon Fixation	Calvin Cycle	Ribulose Bisphosphate Carboxylase Complex Subunits, Phophoribulokinase	prk	1	PRK, prkB; phosphoribulokinase [EC:2.7.1.19]	Carbon_Fixation_in_Photosynthetic_Organisms	18
K00855	9.4_C_3B	9	Top	9_Top	Carbon	Carbon Fixation	Calvin Cycle	Ribulose Bisphosphate Carboxylase Complex Subunits, Phophoribulokinase	prk	1	PRK, prkB; phosphoribulokinase [EC:2.7.1.19]	Carbon_Fixation_in_Photosynthetic_Organisms	26
K00855	9.4_B_3C	9	Top	9_Top	Carbon	Carbon Fixation	Calvin Cycle	Ribulose Bisphosphate Carboxylase Complex Subunits, Phophoribulokinase	prk	1	PRK, prkB; phosphoribulokinase [EC:2.7.1.19]	Carbon_Fixation_in_Photosynthetic_Organisms	11
K00855	9.4_B_3C_2	9	Top	9_Top	Carbon	Carbon Fixation	Calvin Cycle	Ribulose Bisphosphate Carboxylase Complex Subunits, Phophoribulokinase	prk	1	PRK, prkB; phosphoribulokinase [EC:2.7.1.19]	Carbon_Fixation_in_Photosynthetic_Organisms	5
K01176	9.4_B_3B	9	Top	9_Top	Carbon	Decomposition	Polysaccharide Catabolism	Amylase, Cellulase, Pectinase, Chitinase	amy	2	AMY, amyA, malS; alpha-amylase	Carbohydrate Metabolism	28
K01176	9.4_B_3C_2	9	Top	9_Top	Carbon	Decomposition	Polysaccharide Catabolism	Amylase, Cellulase, Pectinase, Chitinase	amy	2	AMY, amyA, malS; alpha-amylase	Carbohydrate Metabolism	31
K01176	9.4_B_3C	9	Top	9_Top	Carbon	Decomposition	Polysaccharide Catabolism	Amylase, Cellulase, Pectinase, Chitinase	amy	2	AMY, amyA, malS; alpha-amylase	Carbohydrate Metabolism	35
K01176	9.4_A_3D	9	Top	9_Top	Carbon	Decomposition	Polysaccharide Catabolism	Amylase, Cellulase, Pectinase, Chitinase	amy	2	AMY, amyA, malS; alpha-amylase	Carbohydrate Metabolism	29
K01176	9.4_C_3A	9	Top	9_Top	Carbon	Decomposition	Polysaccharide Catabolism	Amylase, Cellulase, Pectinase, Chitinase	amy	2	AMY, amyA, malS; alpha-amylase	Carbohydrate Metabolism	29
K01176	9.4_C_3B	9	Top	9_Top	Carbon	Decomposition	Polysaccharide Catabolism	Amylase, Cellulase, Pectinase, Chitinase	amy	2	AMY, amyA, malS; alpha-amylase	Carbohydrate Metabolism	14
K01176	9.4_A_3C	9	Top	9_Top	Carbon	Decomposition	Polysaccharide Catabolism	Amylase, Cellulase, Pectinase, Chitinase	amy	2	AMY, amyA, malS; alpha-amylase	Carbohydrate Metabolism	30
K01183	9.4_C_3A	9	Top	9_Top	Carbon	Decomposition	Polysaccharide Catabolism	Amylase, Cellulase, Pectinase, Chitinase	chi	6	E3.2.1.14; chitinase	Carbohydrate Metabolism	0
K01183	9.4_A_3D	9	Top	9_Top	Carbon	Decomposition	Polysaccharide Catabolism	Amylase, Cellulase, Pectinase, Chitinase	chi	6	E3.2.1.14; chitinase	Carbohydrate Metabolism	0
K01183	9.4_B_3C_2	9	Top	9_Top	Carbon	Decomposition	Polysaccharide Catabolism	Amylase, Cellulase, Pectinase, Chitinase	chi	6	E3.2.1.14; chitinase	Carbohydrate Metabolism	0
K01183	9.4_B_3B	9	Top	9_Top	Carbon	Decomposition	Polysaccharide Catabolism	Amylase, Cellulase, Pectinase, Chitinase	chi	6	E3.2.1.14; chitinase	Carbohydrate Metabolism	0
K01183	9.4_A_3C	9	Top	9_Top	Carbon	Decomposition	Polysaccharide Catabolism	Amylase, Cellulase, Pectinase, Chitinase	chi	6	E3.2.1.14; chitinase	Carbohydrate Metabolism	0
K01183	9.4_C_3B	9	Top	9_Top	Carbon	Decomposition	Polysaccharide Catabolism	Amylase, Cellulase, Pectinase, Chitinase	chi	6	E3.2.1.14; chitinase	Carbohydrate Metabolism	0
K01183	9.4_B_3C	9	Top	9_Top	Carbon	Decomposition	Polysaccharide Catabolism	Amylase, Cellulase, Pectinase, Chitinase	chi	6	E3.2.1.14; chitinase	Carbohydrate Metabolism	0
K01601	9.4_A_3D	9	Top	9_Top	Carbon	Carbon Fixation	Calvin Cycle	Ribulose Bisphosphate Carboxylase Complex Subunits, Phophoribulokinase	rbc	3	rbcL; ribulose-bisphosphate carboxylase large chain [EC:4.1.1.39]	Carbon_Fixation_in_Photosynthetic_Organisms	37
K01601	9.4_B_3B	9	Top	9_Top	Carbon	Carbon Fixation	Calvin Cycle	Ribulose Bisphosphate Carboxylase Complex Subunits, Phophoribulokinase	rbc	3	rbcL; ribulose-bisphosphate carboxylase large chain [EC:4.1.1.39]	Carbon_Fixation_in_Photosynthetic_Organisms	31
K01601	9.4_C_3A	9	Top	9_Top	Carbon	Carbon Fixation	Calvin Cycle	Ribulose Bisphosphate Carboxylase Complex Subunits, Phophoribulokinase	rbc	3	rbcL; ribulose-bisphosphate carboxylase large chain [EC:4.1.1.39]	Carbon_Fixation_in_Photosynthetic_Organisms	32
K01601	9.4_B_3C_2	9	Top	9_Top	Carbon	Carbon Fixation	Calvin Cycle	Ribulose Bisphosphate Carboxylase Complex Subunits, Phophoribulokinase	rbc	3	rbcL; ribulose-bisphosphate carboxylase large chain [EC:4.1.1.39]	Carbon_Fixation_in_Photosynthetic_Organisms	21
K01601	9.4_C_3B	9	Top	9_Top	Carbon	Carbon Fixation	Calvin Cycle	Ribulose Bisphosphate Carboxylase Complex Subunits, Phophoribulokinase	rbc	3	rbcL; ribulose-bisphosphate carboxylase large chain [EC:4.1.1.39]	Carbon_Fixation_in_Photosynthetic_Organisms	42
K01601	9.4_A_3C	9	Top	9_Top	Carbon	Carbon Fixation	Calvin Cycle	Ribulose Bisphosphate Carboxylase Complex Subunits, Phophoribulokinase	rbc	3	rbcL; ribulose-bisphosphate carboxylase large chain [EC:4.1.1.39]	Carbon_Fixation_in_Photosynthetic_Organisms	36
K01601	9.4_B_3C	9	Top	9_Top	Carbon	Carbon Fixation	Calvin Cycle	Ribulose Bisphosphate Carboxylase Complex Subunits, Phophoribulokinase	rbc	3	rbcL; ribulose-bisphosphate carboxylase large chain [EC:4.1.1.39]	Carbon_Fixation_in_Photosynthetic_Organisms	43
K01602	9.4_B_3B	9	Top	9_Top	Carbon	Carbon Fixation	Calvin Cycle	Ribulose Bisphosphate Carboxylase Complex Subunits, Phophoribulokinase	rbc	3	rbcS; ribulose-bisphosphate carboxylase small chain [EC:4.1.1.39]	Carbon_Fixation_in_Photosynthetic_Organisms	4
K01602	9.4_C_3A	9	Top	9_Top	Carbon	Carbon Fixation	Calvin Cycle	Ribulose Bisphosphate Carboxylase Complex Subunits, Phophoribulokinase	rbc	3	rbcS; ribulose-bisphosphate carboxylase small chain [EC:4.1.1.39]	Carbon_Fixation_in_Photosynthetic_Organisms	10
K01602	9.4_C_3B	9	Top	9_Top	Carbon	Carbon Fixation	Calvin Cycle	Ribulose Bisphosphate Carboxylase Complex Subunits, Phophoribulokinase	rbc	3	rbcS; ribulose-bisphosphate carboxylase small chain [EC:4.1.1.39]	Carbon_Fixation_in_Photosynthetic_Organisms	4
K01602	9.4_B_3C_2	9	Top	9_Top	Carbon	Carbon Fixation	Calvin Cycle	Ribulose Bisphosphate Carboxylase Complex Subunits, Phophoribulokinase	rbc	3	rbcS; ribulose-bisphosphate carboxylase small chain [EC:4.1.1.39]	Carbon_Fixation_in_Photosynthetic_Organisms	11
K01602	9.4_A_3D	9	Top	9_Top	Carbon	Carbon Fixation	Calvin Cycle	Ribulose Bisphosphate Carboxylase Complex Subunits, Phophoribulokinase	rbc	3	rbcS; ribulose-bisphosphate carboxylase small chain [EC:4.1.1.39]	Carbon_Fixation_in_Photosynthetic_Organisms	5
K01602	9.4_B_3C	9	Top	9_Top	Carbon	Carbon Fixation	Calvin Cycle	Ribulose Bisphosphate Carboxylase Complex Subunits, Phophoribulokinase	rbc	3	rbcS; ribulose-bisphosphate carboxylase small chain [EC:4.1.1.39]	Carbon_Fixation_in_Photosynthetic_Organisms	7
K01602	9.4_A_3C	9	Top	9_Top	Carbon	Carbon Fixation	Calvin Cycle	Ribulose Bisphosphate Carboxylase Complex Subunits, Phophoribulokinase	rbc	3	rbcS; ribulose-bisphosphate carboxylase small chain [EC:4.1.1.39]	Carbon_Fixation_in_Photosynthetic_Organisms	4
K01648	9.4_A_3D	9	Top	9_Top	Carbon	Carbon Fixation	Reverse Citric Acid Cycle	ATP Citrate Lyase	acl	3	ACLY; ATP citrate (pro-S)-lyase [EC:2.3.3.8]	Carbon_Fixation_Pathways_in_Prokaryotes	0
K01648	9.4_B_3C_2	9	Top	9_Top	Carbon	Carbon Fixation	Reverse Citric Acid Cycle	ATP Citrate Lyase	acl	3	ACLY; ATP citrate (pro-S)-lyase [EC:2.3.3.8]	Carbon_Fixation_Pathways_in_Prokaryotes	0
K01648	9.4_A_3C	9	Top	9_Top	Carbon	Carbon Fixation	Reverse Citric Acid Cycle	ATP Citrate Lyase	acl	3	ACLY; ATP citrate (pro-S)-lyase [EC:2.3.3.8]	Carbon_Fixation_Pathways_in_Prokaryotes	0
K01648	9.4_C_3A	9	Top	9_Top	Carbon	Carbon Fixation	Reverse Citric Acid Cycle	ATP Citrate Lyase	acl	3	ACLY; ATP citrate (pro-S)-lyase [EC:2.3.3.8]	Carbon_Fixation_Pathways_in_Prokaryotes	0
K01648	9.4_C_3B	9	Top	9_Top	Carbon	Carbon Fixation	Reverse Citric Acid Cycle	ATP Citrate Lyase	acl	3	ACLY; ATP citrate (pro-S)-lyase [EC:2.3.3.8]	Carbon_Fixation_Pathways_in_Prokaryotes	0
K01648	9.4_B_3C	9	Top	9_Top	Carbon	Carbon Fixation	Reverse Citric Acid Cycle	ATP Citrate Lyase	acl	3	ACLY; ATP citrate (pro-S)-lyase [EC:2.3.3.8]	Carbon_Fixation_Pathways_in_Prokaryotes	0
K01648	9.4_B_3B	9	Top	9_Top	Carbon	Carbon Fixation	Reverse Citric Acid Cycle	ATP Citrate Lyase	acl	3	ACLY; ATP citrate (pro-S)-lyase [EC:2.3.3.8]	Carbon_Fixation_Pathways_in_Prokaryotes	0
K02092	9.4_B_3B	9	Top	9_Top	Carbon	Oxygenic Photosynthesis	Photopigment Biosynthesis	Enzymes of Chlorophyll, Phycobilin, and Carotenoid Pathways	apc	6	apcA; allophycocyanin alpha subunit	Photosynthesis-Antenna_Proteins	11
K02092	9.4_A_3C	9	Top	9_Top	Carbon	Oxygenic Photosynthesis	Photopigment Biosynthesis	Enzymes of Chlorophyll, Phycobilin, and Carotenoid Pathways	apc	6	apcA; allophycocyanin alpha subunit	Photosynthesis-Antenna_Proteins	14
K02092	9.4_A_3D	9	Top	9_Top	Carbon	Oxygenic Photosynthesis	Photopigment Biosynthesis	Enzymes of Chlorophyll, Phycobilin, and Carotenoid Pathways	apc	6	apcA; allophycocyanin alpha subunit	Photosynthesis-Antenna_Proteins	6
K02092	9.4_C_3A	9	Top	9_Top	Carbon	Oxygenic Photosynthesis	Photopigment Biosynthesis	Enzymes of Chlorophyll, Phycobilin, and Carotenoid Pathways	apc	6	apcA; allophycocyanin alpha subunit	Photosynthesis-Antenna_Proteins	25
K02092	9.4_B_3C_2	9	Top	9_Top	Carbon	Oxygenic Photosynthesis	Photopigment Biosynthesis	Enzymes of Chlorophyll, Phycobilin, and Carotenoid Pathways	apc	6	apcA; allophycocyanin alpha subunit	Photosynthesis-Antenna_Proteins	17
K02092	9.4_B_3C	9	Top	9_Top	Carbon	Oxygenic Photosynthesis	Photopigment Biosynthesis	Enzymes of Chlorophyll, Phycobilin, and Carotenoid Pathways	apc	6	apcA; allophycocyanin alpha subunit	Photosynthesis-Antenna_Proteins	16
K02092	9.4_C_3B	9	Top	9_Top	Carbon	Oxygenic Photosynthesis	Photopigment Biosynthesis	Enzymes of Chlorophyll, Phycobilin, and Carotenoid Pathways	apc	6	apcA; allophycocyanin alpha subunit	Photosynthesis-Antenna_Proteins	5
K02093	9.4_A_3D	9	Top	9_Top	Carbon	Oxygenic Photosynthesis	Photopigment Biosynthesis	Enzymes of Chlorophyll, Phycobilin, and Carotenoid Pathways	apc	6	apcB; allophycocyanin beta subunit	Photosynthesis-Antenna_Proteins	22
K02093	9.4_A_3C	9	Top	9_Top	Carbon	Oxygenic Photosynthesis	Photopigment Biosynthesis	Enzymes of Chlorophyll, Phycobilin, and Carotenoid Pathways	apc	6	apcB; allophycocyanin beta subunit	Photosynthesis-Antenna_Proteins	10
K02093	9.4_B_3B	9	Top	9_Top	Carbon	Oxygenic Photosynthesis	Photopigment Biosynthesis	Enzymes of Chlorophyll, Phycobilin, and Carotenoid Pathways	apc	6	apcB; allophycocyanin beta subunit	Photosynthesis-Antenna_Proteins	17
K02093	9.4_C_3B	9	Top	9_Top	Carbon	Oxygenic Photosynthesis	Photopigment Biosynthesis	Enzymes of Chlorophyll, Phycobilin, and Carotenoid Pathways	apc	6	apcB; allophycocyanin beta subunit	Photosynthesis-Antenna_Proteins	13
K02093	9.4_B_3C_2	9	Top	9_Top	Carbon	Oxygenic Photosynthesis	Photopigment Biosynthesis	Enzymes of Chlorophyll, Phycobilin, and Carotenoid Pathways	apc	6	apcB; allophycocyanin beta subunit	Photosynthesis-Antenna_Proteins	32
K02093	9.4_C_3A	9	Top	9_Top	Carbon	Oxygenic Photosynthesis	Photopigment Biosynthesis	Enzymes of Chlorophyll, Phycobilin, and Carotenoid Pathways	apc	6	apcB; allophycocyanin beta subunit	Photosynthesis-Antenna_Proteins	12
K02093	9.4_B_3C	9	Top	9_Top	Carbon	Oxygenic Photosynthesis	Photopigment Biosynthesis	Enzymes of Chlorophyll, Phycobilin, and Carotenoid Pathways	apc	6	apcB; allophycocyanin beta subunit	Photosynthesis-Antenna_Proteins	10
K02094	9.4_A_3C	9	Top	9_Top	Carbon	Oxygenic Photosynthesis	Photopigment Biosynthesis	Enzymes of Chlorophyll, Phycobilin, and Carotenoid Pathways	apc	6	apcC; phycobilisome core linker protein	Photosynthesis_Proteins	0
K02094	9.4_C_3A	9	Top	9_Top	Carbon	Oxygenic Photosynthesis	Photopigment Biosynthesis	Enzymes of Chlorophyll, Phycobilin, and Carotenoid Pathways	apc	6	apcC; phycobilisome core linker protein	Photosynthesis_Proteins	0
K02094	9.4_A_3D	9	Top	9_Top	Carbon	Oxygenic Photosynthesis	Photopigment Biosynthesis	Enzymes of Chlorophyll, Phycobilin, and Carotenoid Pathways	apc	6	apcC; phycobilisome core linker protein	Photosynthesis_Proteins	0
K02094	9.4_B_3B	9	Top	9_Top	Carbon	Oxygenic Photosynthesis	Photopigment Biosynthesis	Enzymes of Chlorophyll, Phycobilin, and Carotenoid Pathways	apc	6	apcC; phycobilisome core linker protein	Photosynthesis_Proteins	0
K02094	9.4_B_3C_2	9	Top	9_Top	Carbon	Oxygenic Photosynthesis	Photopigment Biosynthesis	Enzymes of Chlorophyll, Phycobilin, and Carotenoid Pathways	apc	6	apcC; phycobilisome core linker protein	Photosynthesis_Proteins	0
K02094	9.4_C_3B	9	Top	9_Top	Carbon	Oxygenic Photosynthesis	Photopigment Biosynthesis	Enzymes of Chlorophyll, Phycobilin, and Carotenoid Pathways	apc	6	apcC; phycobilisome core linker protein	Photosynthesis_Proteins	0
K02094	9.4_B_3C	9	Top	9_Top	Carbon	Oxygenic Photosynthesis	Photopigment Biosynthesis	Enzymes of Chlorophyll, Phycobilin, and Carotenoid Pathways	apc	6	apcC; phycobilisome core linker protein	Photosynthesis_Proteins	0
K02095	9.4_A_3C	9	Top	9_Top	Carbon	Oxygenic Photosynthesis	Photopigment Biosynthesis	Enzymes of Chlorophyll, Phycobilin, and Carotenoid Pathways	apc	6	apcD; allophycocyanin-B	Photosynthesis-Antenna_Proteins	5
K02095	9.4_B_3B	9	Top	9_Top	Carbon	Oxygenic Photosynthesis	Photopigment Biosynthesis	Enzymes of Chlorophyll, Phycobilin, and Carotenoid Pathways	apc	6	apcD; allophycocyanin-B	Photosynthesis-Antenna_Proteins	6
K02095	9.4_A_3D	9	Top	9_Top	Carbon	Oxygenic Photosynthesis	Photopigment Biosynthesis	Enzymes of Chlorophyll, Phycobilin, and Carotenoid Pathways	apc	6	apcD; allophycocyanin-B	Photosynthesis-Antenna_Proteins	3
K02095	9.4_B_3C	9	Top	9_Top	Carbon	Oxygenic Photosynthesis	Photopigment Biosynthesis	Enzymes of Chlorophyll, Phycobilin, and Carotenoid Pathways	apc	6	apcD; allophycocyanin-B	Photosynthesis-Antenna_Proteins	7
K02095	9.4_B_3C_2	9	Top	9_Top	Carbon	Oxygenic Photosynthesis	Photopigment Biosynthesis	Enzymes of Chlorophyll, Phycobilin, and Carotenoid Pathways	apc	6	apcD; allophycocyanin-B	Photosynthesis-Antenna_Proteins	8
K02095	9.4_C_3B	9	Top	9_Top	Carbon	Oxygenic Photosynthesis	Photopigment Biosynthesis	Enzymes of Chlorophyll, Phycobilin, and Carotenoid Pathways	apc	6	apcD; allophycocyanin-B	Photosynthesis-Antenna_Proteins	4
K02095	9.4_C_3A	9	Top	9_Top	Carbon	Oxygenic Photosynthesis	Photopigment Biosynthesis	Enzymes of Chlorophyll, Phycobilin, and Carotenoid Pathways	apc	6	apcD; allophycocyanin-B	Photosynthesis-Antenna_Proteins	14
K02096	9.4_B_3B	9	Top	9_Top	Carbon	Oxygenic Photosynthesis	Photopigment Biosynthesis	Enzymes of Chlorophyll, Phycobilin, and Carotenoid Pathways	apc	6	apcE; phycobilisome core-membrane linker protein	Photosynthesis_Proteins	15
K02096	9.4_A_3C	9	Top	9_Top	Carbon	Oxygenic Photosynthesis	Photopigment Biosynthesis	Enzymes of Chlorophyll, Phycobilin, and Carotenoid Pathways	apc	6	apcE; phycobilisome core-membrane linker protein	Photosynthesis_Proteins	9
K02096	9.4_B_3C	9	Top	9_Top	Carbon	Oxygenic Photosynthesis	Photopigment Biosynthesis	Enzymes of Chlorophyll, Phycobilin, and Carotenoid Pathways	apc	6	apcE; phycobilisome core-membrane linker protein	Photosynthesis_Proteins	17
K02096	9.4_C_3A	9	Top	9_Top	Carbon	Oxygenic Photosynthesis	Photopigment Biosynthesis	Enzymes of Chlorophyll, Phycobilin, and Carotenoid Pathways	apc	6	apcE; phycobilisome core-membrane linker protein	Photosynthesis_Proteins	6
K02096	9.4_B_3C_2	9	Top	9_Top	Carbon	Oxygenic Photosynthesis	Photopigment Biosynthesis	Enzymes of Chlorophyll, Phycobilin, and Carotenoid Pathways	apc	6	apcE; phycobilisome core-membrane linker protein	Photosynthesis_Proteins	22
K02096	9.4_A_3D	9	Top	9_Top	Carbon	Oxygenic Photosynthesis	Photopigment Biosynthesis	Enzymes of Chlorophyll, Phycobilin, and Carotenoid Pathways	apc	6	apcE; phycobilisome core-membrane linker protein	Photosynthesis_Proteins	17
K02096	9.4_C_3B	9	Top	9_Top	Carbon	Oxygenic Photosynthesis	Photopigment Biosynthesis	Enzymes of Chlorophyll, Phycobilin, and Carotenoid Pathways	apc	6	apcE; phycobilisome core-membrane linker protein	Photosynthesis_Proteins	13
K02097	9.4_A_3D	9	Top	9_Top	Carbon	Oxygenic Photosynthesis	Photopigment Biosynthesis	Enzymes of Chlorophyll, Phycobilin, and Carotenoid Pathways	apc	6	apcF; phycobilisome core component	Photosynthesis-Antenna_Proteins	6
K02097	9.4_A_3C	9	Top	9_Top	Carbon	Oxygenic Photosynthesis	Photopigment Biosynthesis	Enzymes of Chlorophyll, Phycobilin, and Carotenoid Pathways	apc	6	apcF; phycobilisome core component	Photosynthesis-Antenna_Proteins	2
K02097	9.4_C_3A	9	Top	9_Top	Carbon	Oxygenic Photosynthesis	Photopigment Biosynthesis	Enzymes of Chlorophyll, Phycobilin, and Carotenoid Pathways	apc	6	apcF; phycobilisome core component	Photosynthesis-Antenna_Proteins	0
K02097	9.4_B_3C	9	Top	9_Top	Carbon	Oxygenic Photosynthesis	Photopigment Biosynthesis	Enzymes of Chlorophyll, Phycobilin, and Carotenoid Pathways	apc	6	apcF; phycobilisome core component	Photosynthesis-Antenna_Proteins	5
K02097	9.4_B_3C_2	9	Top	9_Top	Carbon	Oxygenic Photosynthesis	Photopigment Biosynthesis	Enzymes of Chlorophyll, Phycobilin, and Carotenoid Pathways	apc	6	apcF; phycobilisome core component	Photosynthesis-Antenna_Proteins	0
K02097	9.4_B_3B	9	Top	9_Top	Carbon	Oxygenic Photosynthesis	Photopigment Biosynthesis	Enzymes of Chlorophyll, Phycobilin, and Carotenoid Pathways	apc	6	apcF; phycobilisome core component	Photosynthesis-Antenna_Proteins	7
K02097	9.4_C_3B	9	Top	9_Top	Carbon	Oxygenic Photosynthesis	Photopigment Biosynthesis	Enzymes of Chlorophyll, Phycobilin, and Carotenoid Pathways	apc	6	apcF; phycobilisome core component	Photosynthesis-Antenna_Proteins	7
K02284	9.4_A_3C	9	Top	9_Top	Carbon	Oxygenic Photosynthesis	Photopigment Biosynthesis	Enzymes of Chlorophyll, Phycobilin, and Carotenoid Pathways	cpc	7	cpcA; phycocyanin alpha chain	Photosynthesis-Antenna_Proteins	9
K02284	9.4_B_3B	9	Top	9_Top	Carbon	Oxygenic Photosynthesis	Photopigment Biosynthesis	Enzymes of Chlorophyll, Phycobilin, and Carotenoid Pathways	cpc	7	cpcA; phycocyanin alpha chain	Photosynthesis-Antenna_Proteins	32
K02284	9.4_A_3D	9	Top	9_Top	Carbon	Oxygenic Photosynthesis	Photopigment Biosynthesis	Enzymes of Chlorophyll, Phycobilin, and Carotenoid Pathways	cpc	7	cpcA; phycocyanin alpha chain	Photosynthesis-Antenna_Proteins	23
K02284	9.4_C_3A	9	Top	9_Top	Carbon	Oxygenic Photosynthesis	Photopigment Biosynthesis	Enzymes of Chlorophyll, Phycobilin, and Carotenoid Pathways	cpc	7	cpcA; phycocyanin alpha chain	Photosynthesis-Antenna_Proteins	20
K02284	9.4_B_3C_2	9	Top	9_Top	Carbon	Oxygenic Photosynthesis	Photopigment Biosynthesis	Enzymes of Chlorophyll, Phycobilin, and Carotenoid Pathways	cpc	7	cpcA; phycocyanin alpha chain	Photosynthesis-Antenna_Proteins	35
K02284	9.4_B_3C	9	Top	9_Top	Carbon	Oxygenic Photosynthesis	Photopigment Biosynthesis	Enzymes of Chlorophyll, Phycobilin, and Carotenoid Pathways	cpc	7	cpcA; phycocyanin alpha chain	Photosynthesis-Antenna_Proteins	36
K02284	9.4_C_3B	9	Top	9_Top	Carbon	Oxygenic Photosynthesis	Photopigment Biosynthesis	Enzymes of Chlorophyll, Phycobilin, and Carotenoid Pathways	cpc	7	cpcA; phycocyanin alpha chain	Photosynthesis-Antenna_Proteins	0
K02285	9.4_A_3C	9	Top	9_Top	Carbon	Oxygenic Photosynthesis	Photopigment Biosynthesis	Enzymes of Chlorophyll, Phycobilin, and Carotenoid Pathways	cpc	7	cpcB; phycocyanin beta chain	Photosynthesis-Antenna_Proteins	11
K02285	9.4_B_3B	9	Top	9_Top	Carbon	Oxygenic Photosynthesis	Photopigment Biosynthesis	Enzymes of Chlorophyll, Phycobilin, and Carotenoid Pathways	cpc	7	cpcB; phycocyanin beta chain	Photosynthesis-Antenna_Proteins	25
K02285	9.4_B_3C_2	9	Top	9_Top	Carbon	Oxygenic Photosynthesis	Photopigment Biosynthesis	Enzymes of Chlorophyll, Phycobilin, and Carotenoid Pathways	cpc	7	cpcB; phycocyanin beta chain	Photosynthesis-Antenna_Proteins	40
K02285	9.4_A_3D	9	Top	9_Top	Carbon	Oxygenic Photosynthesis	Photopigment Biosynthesis	Enzymes of Chlorophyll, Phycobilin, and Carotenoid Pathways	cpc	7	cpcB; phycocyanin beta chain	Photosynthesis-Antenna_Proteins	34
K02285	9.4_B_3C	9	Top	9_Top	Carbon	Oxygenic Photosynthesis	Photopigment Biosynthesis	Enzymes of Chlorophyll, Phycobilin, and Carotenoid Pathways	cpc	7	cpcB; phycocyanin beta chain	Photosynthesis-Antenna_Proteins	21
K02285	9.4_C_3A	9	Top	9_Top	Carbon	Oxygenic Photosynthesis	Photopigment Biosynthesis	Enzymes of Chlorophyll, Phycobilin, and Carotenoid Pathways	cpc	7	cpcB; phycocyanin beta chain	Photosynthesis-Antenna_Proteins	18
K02285	9.4_C_3B	9	Top	9_Top	Carbon	Oxygenic Photosynthesis	Photopigment Biosynthesis	Enzymes of Chlorophyll, Phycobilin, and Carotenoid Pathways	cpc	7	cpcB; phycocyanin beta chain	Photosynthesis-Antenna_Proteins	17
K02286	9.4_A_3C	9	Top	9_Top	Carbon	Oxygenic Photosynthesis	Photopigment Biosynthesis	Enzymes of Chlorophyll, Phycobilin, and Carotenoid Pathways	cpc	7	cpcC; phycocyanin-associated rod linker protein	Photosynthesis-Antenna_Proteins	13
K02286	9.4_B_3B	9	Top	9_Top	Carbon	Oxygenic Photosynthesis	Photopigment Biosynthesis	Enzymes of Chlorophyll, Phycobilin, and Carotenoid Pathways	cpc	7	cpcC; phycocyanin-associated rod linker protein	Photosynthesis-Antenna_Proteins	13
K02286	9.4_B_3C	9	Top	9_Top	Carbon	Oxygenic Photosynthesis	Photopigment Biosynthesis	Enzymes of Chlorophyll, Phycobilin, and Carotenoid Pathways	cpc	7	cpcC; phycocyanin-associated rod linker protein	Photosynthesis-Antenna_Proteins	11
K02286	9.4_A_3D	9	Top	9_Top	Carbon	Oxygenic Photosynthesis	Photopigment Biosynthesis	Enzymes of Chlorophyll, Phycobilin, and Carotenoid Pathways	cpc	7	cpcC; phycocyanin-associated rod linker protein	Photosynthesis-Antenna_Proteins	15
K02286	9.4_B_3C_2	9	Top	9_Top	Carbon	Oxygenic Photosynthesis	Photopigment Biosynthesis	Enzymes of Chlorophyll, Phycobilin, and Carotenoid Pathways	cpc	7	cpcC; phycocyanin-associated rod linker protein	Photosynthesis-Antenna_Proteins	25
K02286	9.4_C_3B	9	Top	9_Top	Carbon	Oxygenic Photosynthesis	Photopigment Biosynthesis	Enzymes of Chlorophyll, Phycobilin, and Carotenoid Pathways	cpc	7	cpcC; phycocyanin-associated rod linker protein	Photosynthesis-Antenna_Proteins	10
K02286	9.4_C_3A	9	Top	9_Top	Carbon	Oxygenic Photosynthesis	Photopigment Biosynthesis	Enzymes of Chlorophyll, Phycobilin, and Carotenoid Pathways	cpc	7	cpcC; phycocyanin-associated rod linker protein	Photosynthesis-Antenna_Proteins	20
K02287	9.4_A_3C	9	Top	9_Top	Carbon	Oxygenic Photosynthesis	Photopigment Biosynthesis	Enzymes of Chlorophyll, Phycobilin, and Carotenoid Pathways	cpc	7	cpcD; phycocyanin-associated, rod	Photosynthesis-Antenna_Proteins	12
K02287	9.4_B_3B	9	Top	9_Top	Carbon	Oxygenic Photosynthesis	Photopigment Biosynthesis	Enzymes of Chlorophyll, Phycobilin, and Carotenoid Pathways	cpc	7	cpcD; phycocyanin-associated, rod	Photosynthesis-Antenna_Proteins	0
K02287	9.4_B_3C	9	Top	9_Top	Carbon	Oxygenic Photosynthesis	Photopigment Biosynthesis	Enzymes of Chlorophyll, Phycobilin, and Carotenoid Pathways	cpc	7	cpcD; phycocyanin-associated, rod	Photosynthesis-Antenna_Proteins	0
K02287	9.4_A_3D	9	Top	9_Top	Carbon	Oxygenic Photosynthesis	Photopigment Biosynthesis	Enzymes of Chlorophyll, Phycobilin, and Carotenoid Pathways	cpc	7	cpcD; phycocyanin-associated, rod	Photosynthesis-Antenna_Proteins	9
K02287	9.4_C_3A	9	Top	9_Top	Carbon	Oxygenic Photosynthesis	Photopigment Biosynthesis	Enzymes of Chlorophyll, Phycobilin, and Carotenoid Pathways	cpc	7	cpcD; phycocyanin-associated, rod	Photosynthesis-Antenna_Proteins	0
K02287	9.4_C_3B	9	Top	9_Top	Carbon	Oxygenic Photosynthesis	Photopigment Biosynthesis	Enzymes of Chlorophyll, Phycobilin, and Carotenoid Pathways	cpc	7	cpcD; phycocyanin-associated, rod	Photosynthesis-Antenna_Proteins	9
K02287	9.4_B_3C_2	9	Top	9_Top	Carbon	Oxygenic Photosynthesis	Photopigment Biosynthesis	Enzymes of Chlorophyll, Phycobilin, and Carotenoid Pathways	cpc	7	cpcD; phycocyanin-associated, rod	Photosynthesis-Antenna_Proteins	0
K02288	9.4_A_3D	9	Top	9_Top	Carbon	Oxygenic Photosynthesis	Photopigment Biosynthesis	Enzymes of Chlorophyll, Phycobilin, and Carotenoid Pathways	cpc	7	cpcE; phycocyanobilin lyase subunit alpha	Photosynthesis-Antenna_Proteins	11
K02288	9.4_B_3B	9	Top	9_Top	Carbon	Oxygenic Photosynthesis	Photopigment Biosynthesis	Enzymes of Chlorophyll, Phycobilin, and Carotenoid Pathways	cpc	7	cpcE; phycocyanobilin lyase subunit alpha	Photosynthesis-Antenna_Proteins	11
K02288	9.4_A_3C	9	Top	9_Top	Carbon	Oxygenic Photosynthesis	Photopigment Biosynthesis	Enzymes of Chlorophyll, Phycobilin, and Carotenoid Pathways	cpc	7	cpcE; phycocyanobilin lyase subunit alpha	Photosynthesis-Antenna_Proteins	13
K02288	9.4_B_3C	9	Top	9_Top	Carbon	Oxygenic Photosynthesis	Photopigment Biosynthesis	Enzymes of Chlorophyll, Phycobilin, and Carotenoid Pathways	cpc	7	cpcE; phycocyanobilin lyase subunit alpha	Photosynthesis-Antenna_Proteins	0
K02288	9.4_C_3A	9	Top	9_Top	Carbon	Oxygenic Photosynthesis	Photopigment Biosynthesis	Enzymes of Chlorophyll, Phycobilin, and Carotenoid Pathways	cpc	7	cpcE; phycocyanobilin lyase subunit alpha	Photosynthesis-Antenna_Proteins	17
K02288	9.4_C_3B	9	Top	9_Top	Carbon	Oxygenic Photosynthesis	Photopigment Biosynthesis	Enzymes of Chlorophyll, Phycobilin, and Carotenoid Pathways	cpc	7	cpcE; phycocyanobilin lyase subunit alpha	Photosynthesis-Antenna_Proteins	10
K02288	9.4_B_3C_2	9	Top	9_Top	Carbon	Oxygenic Photosynthesis	Photopigment Biosynthesis	Enzymes of Chlorophyll, Phycobilin, and Carotenoid Pathways	cpc	7	cpcE; phycocyanobilin lyase subunit alpha	Photosynthesis-Antenna_Proteins	26
K02289	9.4_B_3B	9	Top	9_Top	Carbon	Oxygenic Photosynthesis	Photopigment Biosynthesis	Enzymes of Chlorophyll, Phycobilin, and Carotenoid Pathways	cpc	7	cpcF; phycocyanobilin lyase subunit beta	Photosynthesis-Antenna_Proteins	13
K02289	9.4_A_3C	9	Top	9_Top	Carbon	Oxygenic Photosynthesis	Photopigment Biosynthesis	Enzymes of Chlorophyll, Phycobilin, and Carotenoid Pathways	cpc	7	cpcF; phycocyanobilin lyase subunit beta	Photosynthesis-Antenna_Proteins	10
K02289	9.4_A_3D	9	Top	9_Top	Carbon	Oxygenic Photosynthesis	Photopigment Biosynthesis	Enzymes of Chlorophyll, Phycobilin, and Carotenoid Pathways	cpc	7	cpcF; phycocyanobilin lyase subunit beta	Photosynthesis-Antenna_Proteins	11
K02289	9.4_B_3C	9	Top	9_Top	Carbon	Oxygenic Photosynthesis	Photopigment Biosynthesis	Enzymes of Chlorophyll, Phycobilin, and Carotenoid Pathways	cpc	7	cpcF; phycocyanobilin lyase subunit beta	Photosynthesis-Antenna_Proteins	9
K02289	9.4_C_3A	9	Top	9_Top	Carbon	Oxygenic Photosynthesis	Photopigment Biosynthesis	Enzymes of Chlorophyll, Phycobilin, and Carotenoid Pathways	cpc	7	cpcF; phycocyanobilin lyase subunit beta	Photosynthesis-Antenna_Proteins	0
K02289	9.4_C_3B	9	Top	9_Top	Carbon	Oxygenic Photosynthesis	Photopigment Biosynthesis	Enzymes of Chlorophyll, Phycobilin, and Carotenoid Pathways	cpc	7	cpcF; phycocyanobilin lyase subunit beta	Photosynthesis-Antenna_Proteins	0
K02289	9.4_B_3C_2	9	Top	9_Top	Carbon	Oxygenic Photosynthesis	Photopigment Biosynthesis	Enzymes of Chlorophyll, Phycobilin, and Carotenoid Pathways	cpc	7	cpcF; phycocyanobilin lyase subunit beta	Photosynthesis-Antenna_Proteins	0
K02290	9.4_B_3B	9	Top	9_Top	Carbon	Oxygenic Photosynthesis	Photopigment Biosynthesis	Enzymes of Chlorophyll, Phycobilin, and Carotenoid Pathways	cpc	7	cpcG; phycobilisome rod-core linker protein	Photosynthesis-Antenna_Proteins	28
K02290	9.4_B_3C	9	Top	9_Top	Carbon	Oxygenic Photosynthesis	Photopigment Biosynthesis	Enzymes of Chlorophyll, Phycobilin, and Carotenoid Pathways	cpc	7	cpcG; phycobilisome rod-core linker protein	Photosynthesis-Antenna_Proteins	8
K02290	9.4_C_3B	9	Top	9_Top	Carbon	Oxygenic Photosynthesis	Photopigment Biosynthesis	Enzymes of Chlorophyll, Phycobilin, and Carotenoid Pathways	cpc	7	cpcG; phycobilisome rod-core linker protein	Photosynthesis-Antenna_Proteins	13
K02290	9.4_C_3A	9	Top	9_Top	Carbon	Oxygenic Photosynthesis	Photopigment Biosynthesis	Enzymes of Chlorophyll, Phycobilin, and Carotenoid Pathways	cpc	7	cpcG; phycobilisome rod-core linker protein	Photosynthesis-Antenna_Proteins	11
K02290	9.4_B_3C_2	9	Top	9_Top	Carbon	Oxygenic Photosynthesis	Photopigment Biosynthesis	Enzymes of Chlorophyll, Phycobilin, and Carotenoid Pathways	cpc	7	cpcG; phycobilisome rod-core linker protein	Photosynthesis-Antenna_Proteins	0
K02290	9.4_A_3D	9	Top	9_Top	Carbon	Oxygenic Photosynthesis	Photopigment Biosynthesis	Enzymes of Chlorophyll, Phycobilin, and Carotenoid Pathways	cpc	7	cpcG; phycobilisome rod-core linker protein	Photosynthesis-Antenna_Proteins	22
K02290	9.4_A_3C	9	Top	9_Top	Carbon	Oxygenic Photosynthesis	Photopigment Biosynthesis	Enzymes of Chlorophyll, Phycobilin, and Carotenoid Pathways	cpc	7	cpcG; phycobilisome rod-core linker protein	Photosynthesis-Antenna_Proteins	9
K02292	9.4_A_3D	9	Top	9_Top	Carbon	Anoxygenic Photosynthesis	Photopigment Biosynthesis	Enzymes of Bacteriochlorophyll and Carotenoid Biosynthesis	crt	2	crtO; beta-carotene ketolase (CrtO type)	Metabolism of terpenoids and polyketides	5
K02292	9.4_C_3A	9	Top	9_Top	Carbon	Anoxygenic Photosynthesis	Photopigment Biosynthesis	Enzymes of Bacteriochlorophyll and Carotenoid Biosynthesis	crt	2	crtO; beta-carotene ketolase (CrtO type)	Metabolism of terpenoids and polyketides	0
K02292	9.4_B_3C_2	9	Top	9_Top	Carbon	Anoxygenic Photosynthesis	Photopigment Biosynthesis	Enzymes of Bacteriochlorophyll and Carotenoid Biosynthesis	crt	2	crtO; beta-carotene ketolase (CrtO type)	Metabolism of terpenoids and polyketides	0
K02292	9.4_B_3C	9	Top	9_Top	Carbon	Anoxygenic Photosynthesis	Photopigment Biosynthesis	Enzymes of Bacteriochlorophyll and Carotenoid Biosynthesis	crt	2	crtO; beta-carotene ketolase (CrtO type)	Metabolism of terpenoids and polyketides	7
K02292	9.4_B_3B	9	Top	9_Top	Carbon	Anoxygenic Photosynthesis	Photopigment Biosynthesis	Enzymes of Bacteriochlorophyll and Carotenoid Biosynthesis	crt	2	crtO; beta-carotene ketolase (CrtO type)	Metabolism of terpenoids and polyketides	14
K02292	9.4_A_3C	9	Top	9_Top	Carbon	Anoxygenic Photosynthesis	Photopigment Biosynthesis	Enzymes of Bacteriochlorophyll and Carotenoid Biosynthesis	crt	2	crtO; beta-carotene ketolase (CrtO type)	Metabolism of terpenoids and polyketides	0
K02292	9.4_C_3B	9	Top	9_Top	Carbon	Anoxygenic Photosynthesis	Photopigment Biosynthesis	Enzymes of Bacteriochlorophyll and Carotenoid Biosynthesis	crt	2	crtO; beta-carotene ketolase (CrtO type)	Metabolism of terpenoids and polyketides	0
K02305	9.4_C_3A	9	Top	9_Top	Nitrogen	Denitrification	Nitrogenase	NO Reductase	nor	2	norC; nitric oxide reductase subunit C	Nitrogen_Metabolism	0
K02305	9.4_A_3C	9	Top	9_Top	Nitrogen	Denitrification	Nitrogenase	NO Reductase	nor	2	norC; nitric oxide reductase subunit C	Nitrogen_Metabolism	0
K02305	9.4_C_3B	9	Top	9_Top	Nitrogen	Denitrification	Nitrogenase	NO Reductase	nor	2	norC; nitric oxide reductase subunit C	Nitrogen_Metabolism	0
K02305	9.4_B_3C	9	Top	9_Top	Nitrogen	Denitrification	Nitrogenase	NO Reductase	nor	2	norC; nitric oxide reductase subunit C	Nitrogen_Metabolism	0
K02305	9.4_A_3D	9	Top	9_Top	Nitrogen	Denitrification	Nitrogenase	NO Reductase	nor	2	norC; nitric oxide reductase subunit C	Nitrogen_Metabolism	0
K02305	9.4_B_3C_2	9	Top	9_Top	Nitrogen	Denitrification	Nitrogenase	NO Reductase	nor	2	norC; nitric oxide reductase subunit C	Nitrogen_Metabolism	6
K02305	9.4_B_3B	9	Top	9_Top	Nitrogen	Denitrification	Nitrogenase	NO Reductase	nor	2	norC; nitric oxide reductase subunit C	Nitrogen_Metabolism	0
K02586	9.4_C_3B	9	Top	9_Top	Nitrogen	Nitrogen Fixation	Nitrogenase	Dinitrogenase alpha and beta, dinitrogenase reductase, Electron-Transport Flavoproteins	nif	3	nifD; nitrogenase molybdenum-iron protein alpha chain [EC:1.18.6.1]	Nitrogen_Metabolism	0
K02586	9.4_A_3C	9	Top	9_Top	Nitrogen	Nitrogen Fixation	Nitrogenase	Dinitrogenase alpha and beta, dinitrogenase reductase, Electron-Transport Flavoproteins	nif	3	nifD; nitrogenase molybdenum-iron protein alpha chain [EC:1.18.6.1]	Nitrogen_Metabolism	0
K02586	9.4_A_3D	9	Top	9_Top	Nitrogen	Nitrogen Fixation	Nitrogenase	Dinitrogenase alpha and beta, dinitrogenase reductase, Electron-Transport Flavoproteins	nif	3	nifD; nitrogenase molybdenum-iron protein alpha chain [EC:1.18.6.1]	Nitrogen_Metabolism	0
K02586	9.4_B_3C_2	9	Top	9_Top	Nitrogen	Nitrogen Fixation	Nitrogenase	Dinitrogenase alpha and beta, dinitrogenase reductase, Electron-Transport Flavoproteins	nif	3	nifD; nitrogenase molybdenum-iron protein alpha chain [EC:1.18.6.1]	Nitrogen_Metabolism	0
K02586	9.4_B_3B	9	Top	9_Top	Nitrogen	Nitrogen Fixation	Nitrogenase	Dinitrogenase alpha and beta, dinitrogenase reductase, Electron-Transport Flavoproteins	nif	3	nifD; nitrogenase molybdenum-iron protein alpha chain [EC:1.18.6.1]	Nitrogen_Metabolism	0
K02586	9.4_C_3A	9	Top	9_Top	Nitrogen	Nitrogen Fixation	Nitrogenase	Dinitrogenase alpha and beta, dinitrogenase reductase, Electron-Transport Flavoproteins	nif	3	nifD; nitrogenase molybdenum-iron protein alpha chain [EC:1.18.6.1]	Nitrogen_Metabolism	0
K02586	9.4_B_3C	9	Top	9_Top	Nitrogen	Nitrogen Fixation	Nitrogenase	Dinitrogenase alpha and beta, dinitrogenase reductase, Electron-Transport Flavoproteins	nif	3	nifD; nitrogenase molybdenum-iron protein alpha chain [EC:1.18.6.1]	Nitrogen_Metabolism	0
K02588	9.4_A_3C	9	Top	9_Top	Nitrogen	Nitrogen Fixation	Nitrogenase	Dinitrogenase alpha and beta, dinitrogenase reductase, Electron-Transport Flavoproteins	nif	3	nifH; nitrogenase iron protein NifH [EC:1.18.6.1]	Nitrogen_Metabolism	0
K02588	9.4_A_3D	9	Top	9_Top	Nitrogen	Nitrogen Fixation	Nitrogenase	Dinitrogenase alpha and beta, dinitrogenase reductase, Electron-Transport Flavoproteins	nif	3	nifH; nitrogenase iron protein NifH [EC:1.18.6.1]	Nitrogen_Metabolism	0
K02588	9.4_C_3B	9	Top	9_Top	Nitrogen	Nitrogen Fixation	Nitrogenase	Dinitrogenase alpha and beta, dinitrogenase reductase, Electron-Transport Flavoproteins	nif	3	nifH; nitrogenase iron protein NifH [EC:1.18.6.1]	Nitrogen_Metabolism	0
K02588	9.4_B_3C_2	9	Top	9_Top	Nitrogen	Nitrogen Fixation	Nitrogenase	Dinitrogenase alpha and beta, dinitrogenase reductase, Electron-Transport Flavoproteins	nif	3	nifH; nitrogenase iron protein NifH [EC:1.18.6.1]	Nitrogen_Metabolism	0
K02588	9.4_C_3A	9	Top	9_Top	Nitrogen	Nitrogen Fixation	Nitrogenase	Dinitrogenase alpha and beta, dinitrogenase reductase, Electron-Transport Flavoproteins	nif	3	nifH; nitrogenase iron protein NifH [EC:1.18.6.1]	Nitrogen_Metabolism	0
K02588	9.4_B_3B	9	Top	9_Top	Nitrogen	Nitrogen Fixation	Nitrogenase	Dinitrogenase alpha and beta, dinitrogenase reductase, Electron-Transport Flavoproteins	nif	3	nifH; nitrogenase iron protein NifH [EC:1.18.6.1]	Nitrogen_Metabolism	0
K02588	9.4_B_3C	9	Top	9_Top	Nitrogen	Nitrogen Fixation	Nitrogenase	Dinitrogenase alpha and beta, dinitrogenase reductase, Electron-Transport Flavoproteins	nif	3	nifH; nitrogenase iron protein NifH [EC:1.18.6.1]	Nitrogen_Metabolism	0
K02591	9.4_A_3C	9	Top	9_Top	Nitrogen	Nitrogen Fixation	Nitrogenase	Dinitrogenase alpha and beta, dinitrogenase reductase, Electron-Transport Flavoproteins	nif	3	nifK; nitrogenase molybdenum-iron protein beta chain [EC:1.18.6.1]	Nitrogen_Metabolism	0
K02591	9.4_C_3B	9	Top	9_Top	Nitrogen	Nitrogen Fixation	Nitrogenase	Dinitrogenase alpha and beta, dinitrogenase reductase, Electron-Transport Flavoproteins	nif	3	nifK; nitrogenase molybdenum-iron protein beta chain [EC:1.18.6.1]	Nitrogen_Metabolism	0
K02591	9.4_A_3D	9	Top	9_Top	Nitrogen	Nitrogen Fixation	Nitrogenase	Dinitrogenase alpha and beta, dinitrogenase reductase, Electron-Transport Flavoproteins	nif	3	nifK; nitrogenase molybdenum-iron protein beta chain [EC:1.18.6.1]	Nitrogen_Metabolism	0
K02591	9.4_B_3C_2	9	Top	9_Top	Nitrogen	Nitrogen Fixation	Nitrogenase	Dinitrogenase alpha and beta, dinitrogenase reductase, Electron-Transport Flavoproteins	nif	3	nifK; nitrogenase molybdenum-iron protein beta chain [EC:1.18.6.1]	Nitrogen_Metabolism	0
K02591	9.4_B_3B	9	Top	9_Top	Nitrogen	Nitrogen Fixation	Nitrogenase	Dinitrogenase alpha and beta, dinitrogenase reductase, Electron-Transport Flavoproteins	nif	3	nifK; nitrogenase molybdenum-iron protein beta chain [EC:1.18.6.1]	Nitrogen_Metabolism	0
K02591	9.4_B_3C	9	Top	9_Top	Nitrogen	Nitrogen Fixation	Nitrogenase	Dinitrogenase alpha and beta, dinitrogenase reductase, Electron-Transport Flavoproteins	nif	3	nifK; nitrogenase molybdenum-iron protein beta chain [EC:1.18.6.1]	Nitrogen_Metabolism	0
K02591	9.4_C_3A	9	Top	9_Top	Nitrogen	Nitrogen Fixation	Nitrogenase	Dinitrogenase alpha and beta, dinitrogenase reductase, Electron-Transport Flavoproteins	nif	3	nifK; nitrogenase molybdenum-iron protein beta chain [EC:1.18.6.1]	Nitrogen_Metabolism	0
K02689	9.4_C_3B	9	Top	9_Top	Carbon	Oxygenic Photosynthesis	Assembly of Photosynthetic Complex	Photosystem I and Photosystem II Subunits	psa	16	psaA; photosystem I P700 chlorophyll a apoprotein A1	Photosynthesis_Proteins	15
K02689	9.4_B_3C	9	Top	9_Top	Carbon	Oxygenic Photosynthesis	Assembly of Photosynthetic Complex	Photosystem I and Photosystem II Subunits	psa	16	psaA; photosystem I P700 chlorophyll a apoprotein A1	Photosynthesis_Proteins	38
K02689	9.4_C_3A	9	Top	9_Top	Carbon	Oxygenic Photosynthesis	Assembly of Photosynthetic Complex	Photosystem I and Photosystem II Subunits	psa	16	psaA; photosystem I P700 chlorophyll a apoprotein A1	Photosynthesis_Proteins	26
K02689	9.4_B_3C_2	9	Top	9_Top	Carbon	Oxygenic Photosynthesis	Assembly of Photosynthetic Complex	Photosystem I and Photosystem II Subunits	psa	16	psaA; photosystem I P700 chlorophyll a apoprotein A1	Photosynthesis_Proteins	24
K02689	9.4_B_3B	9	Top	9_Top	Carbon	Oxygenic Photosynthesis	Assembly of Photosynthetic Complex	Photosystem I and Photosystem II Subunits	psa	16	psaA; photosystem I P700 chlorophyll a apoprotein A1	Photosynthesis_Proteins	27
K02689	9.4_A_3C	9	Top	9_Top	Carbon	Oxygenic Photosynthesis	Assembly of Photosynthetic Complex	Photosystem I and Photosystem II Subunits	psa	16	psaA; photosystem I P700 chlorophyll a apoprotein A1	Photosynthesis_Proteins	24
K02689	9.4_A_3D	9	Top	9_Top	Carbon	Oxygenic Photosynthesis	Assembly of Photosynthetic Complex	Photosystem I and Photosystem II Subunits	psa	16	psaA; photosystem I P700 chlorophyll a apoprotein A1	Photosynthesis_Proteins	29
K02690	9.4_C_3A	9	Top	9_Top	Carbon	Oxygenic Photosynthesis	Assembly of Photosynthetic Complex	Photosystem I and Photosystem II Subunits	psa	16	psaB; photosystem I P700 chlorophyll a apoprotein A2	Photosynthesis	12
K02690	9.4_C_3B	9	Top	9_Top	Carbon	Oxygenic Photosynthesis	Assembly of Photosynthetic Complex	Photosystem I and Photosystem II Subunits	psa	16	psaB; photosystem I P700 chlorophyll a apoprotein A2	Photosynthesis	18
K02690	9.4_B_3C_2	9	Top	9_Top	Carbon	Oxygenic Photosynthesis	Assembly of Photosynthetic Complex	Photosystem I and Photosystem II Subunits	psa	16	psaB; photosystem I P700 chlorophyll a apoprotein A2	Photosynthesis	15
K02690	9.4_A_3C	9	Top	9_Top	Carbon	Oxygenic Photosynthesis	Assembly of Photosynthetic Complex	Photosystem I and Photosystem II Subunits	psa	16	psaB; photosystem I P700 chlorophyll a apoprotein A2	Photosynthesis	11
K02690	9.4_B_3C	9	Top	9_Top	Carbon	Oxygenic Photosynthesis	Assembly of Photosynthetic Complex	Photosystem I and Photosystem II Subunits	psa	16	psaB; photosystem I P700 chlorophyll a apoprotein A2	Photosynthesis	16
K02690	9.4_B_3B	9	Top	9_Top	Carbon	Oxygenic Photosynthesis	Assembly of Photosynthetic Complex	Photosystem I and Photosystem II Subunits	psa	16	psaB; photosystem I P700 chlorophyll a apoprotein A2	Photosynthesis	13
K02690	9.4_A_3D	9	Top	9_Top	Carbon	Oxygenic Photosynthesis	Assembly of Photosynthetic Complex	Photosystem I and Photosystem II Subunits	psa	16	psaB; photosystem I P700 chlorophyll a apoprotein A2	Photosynthesis	13
K02691	9.4_C_3A	9	Top	9_Top	Carbon	Oxygenic Photosynthesis	Assembly of Photosynthetic Complex	Photosystem I and Photosystem II Subunits	psa	16	psaC; photosystem I subunit VII	Photosynthesis_Proteins	36
K02691	9.4_B_3C_2	9	Top	9_Top	Carbon	Oxygenic Photosynthesis	Assembly of Photosynthetic Complex	Photosystem I and Photosystem II Subunits	psa	16	psaC; photosystem I subunit VII	Photosynthesis_Proteins	0
K02691	9.4_A_3D	9	Top	9_Top	Carbon	Oxygenic Photosynthesis	Assembly of Photosynthetic Complex	Photosystem I and Photosystem II Subunits	psa	16	psaC; photosystem I subunit VII	Photosynthesis_Proteins	0
K02691	9.4_A_3C	9	Top	9_Top	Carbon	Oxygenic Photosynthesis	Assembly of Photosynthetic Complex	Photosystem I and Photosystem II Subunits	psa	16	psaC; photosystem I subunit VII	Photosynthesis_Proteins	10
K02691	9.4_C_3B	9	Top	9_Top	Carbon	Oxygenic Photosynthesis	Assembly of Photosynthetic Complex	Photosystem I and Photosystem II Subunits	psa	16	psaC; photosystem I subunit VII	Photosynthesis_Proteins	0
K02691	9.4_B_3C	9	Top	9_Top	Carbon	Oxygenic Photosynthesis	Assembly of Photosynthetic Complex	Photosystem I and Photosystem II Subunits	psa	16	psaC; photosystem I subunit VII	Photosynthesis_Proteins	0
K02691	9.4_B_3B	9	Top	9_Top	Carbon	Oxygenic Photosynthesis	Assembly of Photosynthetic Complex	Photosystem I and Photosystem II Subunits	psa	16	psaC; photosystem I subunit VII	Photosynthesis_Proteins	0
K02692	9.4_C_3A	9	Top	9_Top	Carbon	Oxygenic Photosynthesis	Assembly of Photosynthetic Complex	Photosystem I and Photosystem II Subunits	psa	16	psaD; photosystem I subunit II	Photosynthesis	8
K02692	9.4_B_3C_2	9	Top	9_Top	Carbon	Oxygenic Photosynthesis	Assembly of Photosynthetic Complex	Photosystem I and Photosystem II Subunits	psa	16	psaD; photosystem I subunit II	Photosynthesis	16
K02692	9.4_B_3C	9	Top	9_Top	Carbon	Oxygenic Photosynthesis	Assembly of Photosynthetic Complex	Photosystem I and Photosystem II Subunits	psa	16	psaD; photosystem I subunit II	Photosynthesis	5
K02692	9.4_A_3D	9	Top	9_Top	Carbon	Oxygenic Photosynthesis	Assembly of Photosynthetic Complex	Photosystem I and Photosystem II Subunits	psa	16	psaD; photosystem I subunit II	Photosynthesis	16
K02692	9.4_C_3B	9	Top	9_Top	Carbon	Oxygenic Photosynthesis	Assembly of Photosynthetic Complex	Photosystem I and Photosystem II Subunits	psa	16	psaD; photosystem I subunit II	Photosynthesis	9
K02692	9.4_A_3C	9	Top	9_Top	Carbon	Oxygenic Photosynthesis	Assembly of Photosynthetic Complex	Photosystem I and Photosystem II Subunits	psa	16	psaD; photosystem I subunit II	Photosynthesis	12
K02692	9.4_B_3B	9	Top	9_Top	Carbon	Oxygenic Photosynthesis	Assembly of Photosynthetic Complex	Photosystem I and Photosystem II Subunits	psa	16	psaD; photosystem I subunit II	Photosynthesis	0
K02693	9.4_C_3A	9	Top	9_Top	Carbon	Oxygenic Photosynthesis	Assembly of Photosynthetic Complex	Photosystem I and Photosystem II Subunits	psa	16	psaE; photosystem I subunit IV	Photosynthesis_Proteins	0
K02693	9.4_B_3C_2	9	Top	9_Top	Carbon	Oxygenic Photosynthesis	Assembly of Photosynthetic Complex	Photosystem I and Photosystem II Subunits	psa	16	psaE; photosystem I subunit IV	Photosynthesis_Proteins	45
K02693	9.4_A_3C	9	Top	9_Top	Carbon	Oxygenic Photosynthesis	Assembly of Photosynthetic Complex	Photosystem I and Photosystem II Subunits	psa	16	psaE; photosystem I subunit IV	Photosynthesis_Proteins	9
K02693	9.4_A_3D	9	Top	9_Top	Carbon	Oxygenic Photosynthesis	Assembly of Photosynthetic Complex	Photosystem I and Photosystem II Subunits	psa	16	psaE; photosystem I subunit IV	Photosynthesis_Proteins	17
K02693	9.4_C_3B	9	Top	9_Top	Carbon	Oxygenic Photosynthesis	Assembly of Photosynthetic Complex	Photosystem I and Photosystem II Subunits	psa	16	psaE; photosystem I subunit IV	Photosynthesis_Proteins	18
K02693	9.4_B_3C	9	Top	9_Top	Carbon	Oxygenic Photosynthesis	Assembly of Photosynthetic Complex	Photosystem I and Photosystem II Subunits	psa	16	psaE; photosystem I subunit IV	Photosynthesis_Proteins	12
K02693	9.4_B_3B	9	Top	9_Top	Carbon	Oxygenic Photosynthesis	Assembly of Photosynthetic Complex	Photosystem I and Photosystem II Subunits	psa	16	psaE; photosystem I subunit IV	Photosynthesis_Proteins	62
K02694	9.4_B_3C_2	9	Top	9_Top	Carbon	Oxygenic Photosynthesis	Assembly of Photosynthetic Complex	Photosystem I and Photosystem II Subunits	psa	16	psaF; photosystem I subunit III	Photosynthesis	8
K02694	9.4_A_3C	9	Top	9_Top	Carbon	Oxygenic Photosynthesis	Assembly of Photosynthetic Complex	Photosystem I and Photosystem II Subunits	psa	16	psaF; photosystem I subunit III	Photosynthesis	5
K02694	9.4_C_3A	9	Top	9_Top	Carbon	Oxygenic Photosynthesis	Assembly of Photosynthetic Complex	Photosystem I and Photosystem II Subunits	psa	16	psaF; photosystem I subunit III	Photosynthesis	0
K02694	9.4_B_3C	9	Top	9_Top	Carbon	Oxygenic Photosynthesis	Assembly of Photosynthetic Complex	Photosystem I and Photosystem II Subunits	psa	16	psaF; photosystem I subunit III	Photosynthesis	6
K02694	9.4_A_3D	9	Top	9_Top	Carbon	Oxygenic Photosynthesis	Assembly of Photosynthetic Complex	Photosystem I and Photosystem II Subunits	psa	16	psaF; photosystem I subunit III	Photosynthesis	3
K02694	9.4_C_3B	9	Top	9_Top	Carbon	Oxygenic Photosynthesis	Assembly of Photosynthetic Complex	Photosystem I and Photosystem II Subunits	psa	16	psaF; photosystem I subunit III	Photosynthesis	13
K02694	9.4_B_3B	9	Top	9_Top	Carbon	Oxygenic Photosynthesis	Assembly of Photosynthetic Complex	Photosystem I and Photosystem II Subunits	psa	16	psaF; photosystem I subunit III	Photosynthesis	0
K02698	9.4_B_3C	9	Top	9_Top	Carbon	Oxygenic Photosynthesis	Assembly of Photosynthetic Complex	Photosystem I and Photosystem II Subunits	psa	16	psaK; photosystem I subunit X	Photosynthesis_Proteins	0
K02698	9.4_C_3A	9	Top	9_Top	Carbon	Oxygenic Photosynthesis	Assembly of Photosynthetic Complex	Photosystem I and Photosystem II Subunits	psa	16	psaK; photosystem I subunit X	Photosynthesis_Proteins	0
K02698	9.4_B_3C_2	9	Top	9_Top	Carbon	Oxygenic Photosynthesis	Assembly of Photosynthetic Complex	Photosystem I and Photosystem II Subunits	psa	16	psaK; photosystem I subunit X	Photosynthesis_Proteins	0
K02698	9.4_A_3C	9	Top	9_Top	Carbon	Oxygenic Photosynthesis	Assembly of Photosynthetic Complex	Photosystem I and Photosystem II Subunits	psa	16	psaK; photosystem I subunit X	Photosynthesis_Proteins	0
K02698	9.4_A_3D	9	Top	9_Top	Carbon	Oxygenic Photosynthesis	Assembly of Photosynthetic Complex	Photosystem I and Photosystem II Subunits	psa	16	psaK; photosystem I subunit X	Photosynthesis_Proteins	0
K02698	9.4_B_3B	9	Top	9_Top	Carbon	Oxygenic Photosynthesis	Assembly of Photosynthetic Complex	Photosystem I and Photosystem II Subunits	psa	16	psaK; photosystem I subunit X	Photosynthesis_Proteins	0
K02698	9.4_C_3B	9	Top	9_Top	Carbon	Oxygenic Photosynthesis	Assembly of Photosynthetic Complex	Photosystem I and Photosystem II Subunits	psa	16	psaK; photosystem I subunit X	Photosynthesis_Proteins	0
K02699	9.4_C_3A	9	Top	9_Top	Carbon	Oxygenic Photosynthesis	Assembly of Photosynthetic Complex	Photosystem I and Photosystem II Subunits	psa	16	psaL; photosystem I subunit XI	Photosynthesis	0
K02699	9.4_B_3C_2	9	Top	9_Top	Carbon	Oxygenic Photosynthesis	Assembly of Photosynthetic Complex	Photosystem I and Photosystem II Subunits	psa	16	psaL; photosystem I subunit XI	Photosynthesis	0
K02699	9.4_A_3C	9	Top	9_Top	Carbon	Oxygenic Photosynthesis	Assembly of Photosynthetic Complex	Photosystem I and Photosystem II Subunits	psa	16	psaL; photosystem I subunit XI	Photosynthesis	5
K02699	9.4_C_3B	9	Top	9_Top	Carbon	Oxygenic Photosynthesis	Assembly of Photosynthetic Complex	Photosystem I and Photosystem II Subunits	psa	16	psaL; photosystem I subunit XI	Photosynthesis	7
K02699	9.4_A_3D	9	Top	9_Top	Carbon	Oxygenic Photosynthesis	Assembly of Photosynthetic Complex	Photosystem I and Photosystem II Subunits	psa	16	psaL; photosystem I subunit XI	Photosynthesis	24
K02699	9.4_B_3B	9	Top	9_Top	Carbon	Oxygenic Photosynthesis	Assembly of Photosynthetic Complex	Photosystem I and Photosystem II Subunits	psa	16	psaL; photosystem I subunit XI	Photosynthesis	4
K02699	9.4_B_3C	9	Top	9_Top	Carbon	Oxygenic Photosynthesis	Assembly of Photosynthetic Complex	Photosystem I and Photosystem II Subunits	psa	16	psaL; photosystem I subunit XI	Photosynthesis	17
K02703	9.4_C_3A	9	Top	9_Top	Carbon	Oxygenic Photosynthesis	Assembly of Photosynthetic Complex	Photosystem I and Photosystem II Subunits	psb	27	psbA; photosystem II P680 reaction center D1 protein [EC:1.10.3.9]	Photosynthesis_Proteins	42
K02703	9.4_C_3B	9	Top	9_Top	Carbon	Oxygenic Photosynthesis	Assembly of Photosynthetic Complex	Photosystem I and Photosystem II Subunits	psb	27	psbA; photosystem II P680 reaction center D1 protein [EC:1.10.3.9]	Photosynthesis_Proteins	53
K02703	9.4_A_3C	9	Top	9_Top	Carbon	Oxygenic Photosynthesis	Assembly of Photosynthetic Complex	Photosystem I and Photosystem II Subunits	psb	27	psbA; photosystem II P680 reaction center D1 protein [EC:1.10.3.9]	Photosynthesis_Proteins	52
K02703	9.4_B_3C	9	Top	9_Top	Carbon	Oxygenic Photosynthesis	Assembly of Photosynthetic Complex	Photosystem I and Photosystem II Subunits	psb	27	psbA; photosystem II P680 reaction center D1 protein [EC:1.10.3.9]	Photosynthesis_Proteins	87
K02703	9.4_B_3B	9	Top	9_Top	Carbon	Oxygenic Photosynthesis	Assembly of Photosynthetic Complex	Photosystem I and Photosystem II Subunits	psb	27	psbA; photosystem II P680 reaction center D1 protein [EC:1.10.3.9]	Photosynthesis_Proteins	54
K02703	9.4_B_3C_2	9	Top	9_Top	Carbon	Oxygenic Photosynthesis	Assembly of Photosynthetic Complex	Photosystem I and Photosystem II Subunits	psb	27	psbA; photosystem II P680 reaction center D1 protein [EC:1.10.3.9]	Photosynthesis_Proteins	78
K02703	9.4_A_3D	9	Top	9_Top	Carbon	Oxygenic Photosynthesis	Assembly of Photosynthetic Complex	Photosystem I and Photosystem II Subunits	psb	27	psbA; photosystem II P680 reaction center D1 protein [EC:1.10.3.9]	Photosynthesis_Proteins	64
K02704	9.4_C_3B	9	Top	9_Top	Carbon	Oxygenic Photosynthesis	Assembly of Photosynthetic Complex	Photosystem I and Photosystem II Subunits	psb	27	psbB; photosystem II CP47 chlorophyll apoprotein	Photosynthesis_Proteins	44
K02704	9.4_B_3B	9	Top	9_Top	Carbon	Oxygenic Photosynthesis	Assembly of Photosynthetic Complex	Photosystem I and Photosystem II Subunits	psb	27	psbB; photosystem II CP47 chlorophyll apoprotein	Photosynthesis_Proteins	27
K02704	9.4_B_3C	9	Top	9_Top	Carbon	Oxygenic Photosynthesis	Assembly of Photosynthetic Complex	Photosystem I and Photosystem II Subunits	psb	27	psbB; photosystem II CP47 chlorophyll apoprotein	Photosynthesis_Proteins	37
K02704	9.4_C_3A	9	Top	9_Top	Carbon	Oxygenic Photosynthesis	Assembly of Photosynthetic Complex	Photosystem I and Photosystem II Subunits	psb	27	psbB; photosystem II CP47 chlorophyll apoprotein	Photosynthesis_Proteins	28
K02704	9.4_B_3C_2	9	Top	9_Top	Carbon	Oxygenic Photosynthesis	Assembly of Photosynthetic Complex	Photosystem I and Photosystem II Subunits	psb	27	psbB; photosystem II CP47 chlorophyll apoprotein	Photosynthesis_Proteins	56
K02704	9.4_A_3D	9	Top	9_Top	Carbon	Oxygenic Photosynthesis	Assembly of Photosynthetic Complex	Photosystem I and Photosystem II Subunits	psb	27	psbB; photosystem II CP47 chlorophyll apoprotein	Photosynthesis_Proteins	51
K02704	9.4_A_3C	9	Top	9_Top	Carbon	Oxygenic Photosynthesis	Assembly of Photosynthetic Complex	Photosystem I and Photosystem II Subunits	psb	27	psbB; photosystem II CP47 chlorophyll apoprotein	Photosynthesis_Proteins	29
K02705	9.4_A_3C	9	Top	9_Top	Carbon	Oxygenic Photosynthesis	Assembly of Photosynthetic Complex	Photosystem I and Photosystem II Subunits	psb	27	psbC; photosystem II CP43 chlorophyll apoprotein	Photosynthesis	24
K02705	9.4_B_3B	9	Top	9_Top	Carbon	Oxygenic Photosynthesis	Assembly of Photosynthetic Complex	Photosystem I and Photosystem II Subunits	psb	27	psbC; photosystem II CP43 chlorophyll apoprotein	Photosynthesis	21
K02705	9.4_C_3A	9	Top	9_Top	Carbon	Oxygenic Photosynthesis	Assembly of Photosynthetic Complex	Photosystem I and Photosystem II Subunits	psb	27	psbC; photosystem II CP43 chlorophyll apoprotein	Photosynthesis	23
K02705	9.4_C_3B	9	Top	9_Top	Carbon	Oxygenic Photosynthesis	Assembly of Photosynthetic Complex	Photosystem I and Photosystem II Subunits	psb	27	psbC; photosystem II CP43 chlorophyll apoprotein	Photosynthesis	14
K02705	9.4_B_3C_2	9	Top	9_Top	Carbon	Oxygenic Photosynthesis	Assembly of Photosynthetic Complex	Photosystem I and Photosystem II Subunits	psb	27	psbC; photosystem II CP43 chlorophyll apoprotein	Photosynthesis	40
K02705	9.4_B_3C	9	Top	9_Top	Carbon	Oxygenic Photosynthesis	Assembly of Photosynthetic Complex	Photosystem I and Photosystem II Subunits	psb	27	psbC; photosystem II CP43 chlorophyll apoprotein	Photosynthesis	15
K02705	9.4_A_3D	9	Top	9_Top	Carbon	Oxygenic Photosynthesis	Assembly of Photosynthetic Complex	Photosystem I and Photosystem II Subunits	psb	27	psbC; photosystem II CP43 chlorophyll apoprotein	Photosynthesis	22
K02706	9.4_C_3B	9	Top	9_Top	Carbon	Oxygenic Photosynthesis	Assembly of Photosynthetic Complex	Photosystem I and Photosystem II Subunits	psb	27	psbD; photosystem II P680 reaction center D2 protein [EC:1.10.3.9]	Photosynthesis	47
K02706	9.4_A_3C	9	Top	9_Top	Carbon	Oxygenic Photosynthesis	Assembly of Photosynthetic Complex	Photosystem I and Photosystem II Subunits	psb	27	psbD; photosystem II P680 reaction center D2 protein [EC:1.10.3.9]	Photosynthesis	48
K02706	9.4_A_3D	9	Top	9_Top	Carbon	Oxygenic Photosynthesis	Assembly of Photosynthetic Complex	Photosystem I and Photosystem II Subunits	psb	27	psbD; photosystem II P680 reaction center D2 protein [EC:1.10.3.9]	Photosynthesis	51
K02706	9.4_B_3C_2	9	Top	9_Top	Carbon	Oxygenic Photosynthesis	Assembly of Photosynthetic Complex	Photosystem I and Photosystem II Subunits	psb	27	psbD; photosystem II P680 reaction center D2 protein [EC:1.10.3.9]	Photosynthesis	63
K02706	9.4_B_3B	9	Top	9_Top	Carbon	Oxygenic Photosynthesis	Assembly of Photosynthetic Complex	Photosystem I and Photosystem II Subunits	psb	27	psbD; photosystem II P680 reaction center D2 protein [EC:1.10.3.9]	Photosynthesis	46
K02706	9.4_C_3A	9	Top	9_Top	Carbon	Oxygenic Photosynthesis	Assembly of Photosynthetic Complex	Photosystem I and Photosystem II Subunits	psb	27	psbD; photosystem II P680 reaction center D2 protein [EC:1.10.3.9]	Photosynthesis	62
K02706	9.4_B_3C	9	Top	9_Top	Carbon	Oxygenic Photosynthesis	Assembly of Photosynthetic Complex	Photosystem I and Photosystem II Subunits	psb	27	psbD; photosystem II P680 reaction center D2 protein [EC:1.10.3.9]	Photosynthesis	51
K02707	9.4_A_3C	9	Top	9_Top	Carbon	Oxygenic Photosynthesis	Assembly of Photosynthetic Complex	Photosystem I and Photosystem II Subunits	psb	27	psbE; photosystem II cytochrome b559 subunit alpha	Photosynthesis	5
K02707	9.4_A_3D	9	Top	9_Top	Carbon	Oxygenic Photosynthesis	Assembly of Photosynthetic Complex	Photosystem I and Photosystem II Subunits	psb	27	psbE; photosystem II cytochrome b559 subunit alpha	Photosynthesis	0
K02707	9.4_B_3C_2	9	Top	9_Top	Carbon	Oxygenic Photosynthesis	Assembly of Photosynthetic Complex	Photosystem I and Photosystem II Subunits	psb	27	psbE; photosystem II cytochrome b559 subunit alpha	Photosynthesis	0
K02707	9.4_C_3B	9	Top	9_Top	Carbon	Oxygenic Photosynthesis	Assembly of Photosynthetic Complex	Photosystem I and Photosystem II Subunits	psb	27	psbE; photosystem II cytochrome b559 subunit alpha	Photosynthesis	0
K02707	9.4_B_3B	9	Top	9_Top	Carbon	Oxygenic Photosynthesis	Assembly of Photosynthetic Complex	Photosystem I and Photosystem II Subunits	psb	27	psbE; photosystem II cytochrome b559 subunit alpha	Photosynthesis	0
K02707	9.4_B_3C	9	Top	9_Top	Carbon	Oxygenic Photosynthesis	Assembly of Photosynthetic Complex	Photosystem I and Photosystem II Subunits	psb	27	psbE; photosystem II cytochrome b559 subunit alpha	Photosynthesis	5
K02707	9.4_C_3A	9	Top	9_Top	Carbon	Oxygenic Photosynthesis	Assembly of Photosynthetic Complex	Photosystem I and Photosystem II Subunits	psb	27	psbE; photosystem II cytochrome b559 subunit alpha	Photosynthesis	0
K02709	9.4_A_3C	9	Top	9_Top	Carbon	Oxygenic Photosynthesis	Assembly of Photosynthetic Complex	Photosystem I and Photosystem II Subunits	psb	27	psbH; photosystem II PsbH protein	Photosynthesis	0
K02709	9.4_A_3D	9	Top	9_Top	Carbon	Oxygenic Photosynthesis	Assembly of Photosynthetic Complex	Photosystem I and Photosystem II Subunits	psb	27	psbH; photosystem II PsbH protein	Photosynthesis	0
K02709	9.4_B_3C	9	Top	9_Top	Carbon	Oxygenic Photosynthesis	Assembly of Photosynthetic Complex	Photosystem I and Photosystem II Subunits	psb	27	psbH; photosystem II PsbH protein	Photosynthesis	0
K02709	9.4_B_3C_2	9	Top	9_Top	Carbon	Oxygenic Photosynthesis	Assembly of Photosynthetic Complex	Photosystem I and Photosystem II Subunits	psb	27	psbH; photosystem II PsbH protein	Photosynthesis	0
K02709	9.4_B_3B	9	Top	9_Top	Carbon	Oxygenic Photosynthesis	Assembly of Photosynthetic Complex	Photosystem I and Photosystem II Subunits	psb	27	psbH; photosystem II PsbH protein	Photosynthesis	0
K02709	9.4_C_3B	9	Top	9_Top	Carbon	Oxygenic Photosynthesis	Assembly of Photosynthetic Complex	Photosystem I and Photosystem II Subunits	psb	27	psbH; photosystem II PsbH protein	Photosynthesis	0
K02709	9.4_C_3A	9	Top	9_Top	Carbon	Oxygenic Photosynthesis	Assembly of Photosynthetic Complex	Photosystem I and Photosystem II Subunits	psb	27	psbH; photosystem II PsbH protein	Photosynthesis	0
K02716	9.4_B_3C_2	9	Top	9_Top	Carbon	Oxygenic Photosynthesis	Assembly of Photosynthetic Complex	Photosystem I and Photosystem II Subunits	psb	27	psbO; photosystem II oxygen-evolving enhancer protein 1	Photosynthesis	0
K02716	9.4_C_3B	9	Top	9_Top	Carbon	Oxygenic Photosynthesis	Assembly of Photosynthetic Complex	Photosystem I and Photosystem II Subunits	psb	27	psbO; photosystem II oxygen-evolving enhancer protein 1	Photosynthesis	9
K02716	9.4_A_3C	9	Top	9_Top	Carbon	Oxygenic Photosynthesis	Assembly of Photosynthetic Complex	Photosystem I and Photosystem II Subunits	psb	27	psbO; photosystem II oxygen-evolving enhancer protein 1	Photosynthesis	6
K02716	9.4_A_3D	9	Top	9_Top	Carbon	Oxygenic Photosynthesis	Assembly of Photosynthetic Complex	Photosystem I and Photosystem II Subunits	psb	27	psbO; photosystem II oxygen-evolving enhancer protein 1	Photosynthesis	2
K02716	9.4_C_3A	9	Top	9_Top	Carbon	Oxygenic Photosynthesis	Assembly of Photosynthetic Complex	Photosystem I and Photosystem II Subunits	psb	27	psbO; photosystem II oxygen-evolving enhancer protein 1	Photosynthesis	9
K02716	9.4_B_3B	9	Top	9_Top	Carbon	Oxygenic Photosynthesis	Assembly of Photosynthetic Complex	Photosystem I and Photosystem II Subunits	psb	27	psbO; photosystem II oxygen-evolving enhancer protein 1	Photosynthesis	10
K02716	9.4_B_3C	9	Top	9_Top	Carbon	Oxygenic Photosynthesis	Assembly of Photosynthetic Complex	Photosystem I and Photosystem II Subunits	psb	27	psbO; photosystem II oxygen-evolving enhancer protein 1	Photosynthesis	0
K02717	9.4_A_3D	9	Top	9_Top	Carbon	Oxygenic Photosynthesis	Assembly of Photosynthetic Complex	Photosystem I and Photosystem II Subunits	psb	27	psbP; photosystem II oxygen-evolving enhancer protein 2	Photosynthesis_Proteins	12
K02717	9.4_C_3A	9	Top	9_Top	Carbon	Oxygenic Photosynthesis	Assembly of Photosynthetic Complex	Photosystem I and Photosystem II Subunits	psb	27	psbP; photosystem II oxygen-evolving enhancer protein 2	Photosynthesis_Proteins	0
K02717	9.4_A_3C	9	Top	9_Top	Carbon	Oxygenic Photosynthesis	Assembly of Photosynthetic Complex	Photosystem I and Photosystem II Subunits	psb	27	psbP; photosystem II oxygen-evolving enhancer protein 2	Photosynthesis_Proteins	7
K02717	9.4_B_3C	9	Top	9_Top	Carbon	Oxygenic Photosynthesis	Assembly of Photosynthetic Complex	Photosystem I and Photosystem II Subunits	psb	27	psbP; photosystem II oxygen-evolving enhancer protein 2	Photosynthesis_Proteins	13
K02717	9.4_C_3B	9	Top	9_Top	Carbon	Oxygenic Photosynthesis	Assembly of Photosynthetic Complex	Photosystem I and Photosystem II Subunits	psb	27	psbP; photosystem II oxygen-evolving enhancer protein 2	Photosynthesis_Proteins	0
K02717	9.4_B_3B	9	Top	9_Top	Carbon	Oxygenic Photosynthesis	Assembly of Photosynthetic Complex	Photosystem I and Photosystem II Subunits	psb	27	psbP; photosystem II oxygen-evolving enhancer protein 2	Photosynthesis_Proteins	0
K02717	9.4_B_3C_2	9	Top	9_Top	Carbon	Oxygenic Photosynthesis	Assembly of Photosynthetic Complex	Photosystem I and Photosystem II Subunits	psb	27	psbP; photosystem II oxygen-evolving enhancer protein 2	Photosynthesis_Proteins	0
K02719	9.4_A_3C	9	Top	9_Top	Carbon	Oxygenic Photosynthesis	Assembly of Photosynthetic Complex	Photosystem I and Photosystem II Subunits	psb	27	psbU; photosystem II PsbU protein	Photosynthesis	9
K02719	9.4_B_3C_2	9	Top	9_Top	Carbon	Oxygenic Photosynthesis	Assembly of Photosynthetic Complex	Photosystem I and Photosystem II Subunits	psb	27	psbU; photosystem II PsbU protein	Photosynthesis	0
K02719	9.4_A_3D	9	Top	9_Top	Carbon	Oxygenic Photosynthesis	Assembly of Photosynthetic Complex	Photosystem I and Photosystem II Subunits	psb	27	psbU; photosystem II PsbU protein	Photosynthesis	4
K02719	9.4_C_3B	9	Top	9_Top	Carbon	Oxygenic Photosynthesis	Assembly of Photosynthetic Complex	Photosystem I and Photosystem II Subunits	psb	27	psbU; photosystem II PsbU protein	Photosynthesis	0
K02719	9.4_B_3B	9	Top	9_Top	Carbon	Oxygenic Photosynthesis	Assembly of Photosynthetic Complex	Photosystem I and Photosystem II Subunits	psb	27	psbU; photosystem II PsbU protein	Photosynthesis	13
K02719	9.4_B_3C	9	Top	9_Top	Carbon	Oxygenic Photosynthesis	Assembly of Photosynthetic Complex	Photosystem I and Photosystem II Subunits	psb	27	psbU; photosystem II PsbU protein	Photosynthesis	0
K02719	9.4_C_3A	9	Top	9_Top	Carbon	Oxygenic Photosynthesis	Assembly of Photosynthetic Complex	Photosystem I and Photosystem II Subunits	psb	27	psbU; photosystem II PsbU protein	Photosynthesis	0
K02720	9.4_A_3D	9	Top	9_Top	Carbon	Oxygenic Photosynthesis	Assembly of Photosynthetic Complex	Photosystem I and Photosystem II Subunits	psb	27	psbV; photosystem II cytochrome c550	Photosynthesis_Proteins	1
K02720	9.4_B_3C	9	Top	9_Top	Carbon	Oxygenic Photosynthesis	Assembly of Photosynthetic Complex	Photosystem I and Photosystem II Subunits	psb	27	psbV; photosystem II cytochrome c550	Photosynthesis_Proteins	0
K02720	9.4_C_3A	9	Top	9_Top	Carbon	Oxygenic Photosynthesis	Assembly of Photosynthetic Complex	Photosystem I and Photosystem II Subunits	psb	27	psbV; photosystem II cytochrome c550	Photosynthesis_Proteins	15
K02720	9.4_C_3B	9	Top	9_Top	Carbon	Oxygenic Photosynthesis	Assembly of Photosynthetic Complex	Photosystem I and Photosystem II Subunits	psb	27	psbV; photosystem II cytochrome c550	Photosynthesis_Proteins	6
K02720	9.4_A_3C	9	Top	9_Top	Carbon	Oxygenic Photosynthesis	Assembly of Photosynthetic Complex	Photosystem I and Photosystem II Subunits	psb	27	psbV; photosystem II cytochrome c550	Photosynthesis_Proteins	7
K02720	9.4_B_3B	9	Top	9_Top	Carbon	Oxygenic Photosynthesis	Assembly of Photosynthetic Complex	Photosystem I and Photosystem II Subunits	psb	27	psbV; photosystem II cytochrome c550	Photosynthesis_Proteins	0
K02720	9.4_B_3C_2	9	Top	9_Top	Carbon	Oxygenic Photosynthesis	Assembly of Photosynthetic Complex	Photosystem I and Photosystem II Subunits	psb	27	psbV; photosystem II cytochrome c550	Photosynthesis_Proteins	6
K02724	9.4_C_3A	9	Top	9_Top	Carbon	Oxygenic Photosynthesis	Assembly of Photosynthetic Complex	Photosystem I and Photosystem II Subunits	psb	27	psbZ; photosystem II PsbZ protein	Photosynthesis	0
K02724	9.4_B_3B	9	Top	9_Top	Carbon	Oxygenic Photosynthesis	Assembly of Photosynthetic Complex	Photosystem I and Photosystem II Subunits	psb	27	psbZ; photosystem II PsbZ protein	Photosynthesis	0
K02724	9.4_A_3C	9	Top	9_Top	Carbon	Oxygenic Photosynthesis	Assembly of Photosynthetic Complex	Photosystem I and Photosystem II Subunits	psb	27	psbZ; photosystem II PsbZ protein	Photosynthesis	0
K02724	9.4_B_3C	9	Top	9_Top	Carbon	Oxygenic Photosynthesis	Assembly of Photosynthetic Complex	Photosystem I and Photosystem II Subunits	psb	27	psbZ; photosystem II PsbZ protein	Photosynthesis	0
K02724	9.4_A_3D	9	Top	9_Top	Carbon	Oxygenic Photosynthesis	Assembly of Photosynthetic Complex	Photosystem I and Photosystem II Subunits	psb	27	psbZ; photosystem II PsbZ protein	Photosynthesis	0
K02724	9.4_B_3C_2	9	Top	9_Top	Carbon	Oxygenic Photosynthesis	Assembly of Photosynthetic Complex	Photosystem I and Photosystem II Subunits	psb	27	psbZ; photosystem II PsbZ protein	Photosynthesis	0
K02724	9.4_C_3B	9	Top	9_Top	Carbon	Oxygenic Photosynthesis	Assembly of Photosynthetic Complex	Photosystem I and Photosystem II Subunits	psb	27	psbZ; photosystem II PsbZ protein	Photosynthesis	0
K03388	9.4_B_3C_2	9	Top	9_Top	Carbon	Methanogenesis	Methane Oxidation	Methylreductase, heterodisulphide reductase	hdr	5	hdrA; heterodisulfide reductase subunit A [EC:1.8.98.1]	Methane_Metabolism	0
K03388	9.4_B_3B	9	Top	9_Top	Carbon	Methanogenesis	Methane Oxidation	Methylreductase, heterodisulphide reductase	hdr	5	hdrA; heterodisulfide reductase subunit A [EC:1.8.98.1]	Methane_Metabolism	0
K03388	9.4_C_3B	9	Top	9_Top	Carbon	Methanogenesis	Methane Oxidation	Methylreductase, heterodisulphide reductase	hdr	5	hdrA; heterodisulfide reductase subunit A [EC:1.8.98.1]	Methane_Metabolism	0
K03388	9.4_B_3C	9	Top	9_Top	Carbon	Methanogenesis	Methane Oxidation	Methylreductase, heterodisulphide reductase	hdr	5	hdrA; heterodisulfide reductase subunit A [EC:1.8.98.1]	Methane_Metabolism	0
K03388	9.4_C_3A	9	Top	9_Top	Carbon	Methanogenesis	Methane Oxidation	Methylreductase, heterodisulphide reductase	hdr	5	hdrA; heterodisulfide reductase subunit A [EC:1.8.98.1]	Methane_Metabolism	0
K03388	9.4_A_3D	9	Top	9_Top	Carbon	Methanogenesis	Methane Oxidation	Methylreductase, heterodisulphide reductase	hdr	5	hdrA; heterodisulfide reductase subunit A [EC:1.8.98.1]	Methane_Metabolism	0
K03388	9.4_A_3C	9	Top	9_Top	Carbon	Methanogenesis	Methane Oxidation	Methylreductase, heterodisulphide reductase	hdr	5	hdrA; heterodisulfide reductase subunit A [EC:1.8.98.1]	Methane_Metabolism	0
K03389	9.4_B_3B	9	Top	9_Top	Carbon	Methanogenesis	Methane Oxidation	Methylreductase, heterodisulphide reductase	hdr	5	hdrB; heterodisulfide reductase subunit B [EC:1.8.98.1]	Methane_Metabolism	0
K03389	9.4_C_3B	9	Top	9_Top	Carbon	Methanogenesis	Methane Oxidation	Methylreductase, heterodisulphide reductase	hdr	5	hdrB; heterodisulfide reductase subunit B [EC:1.8.98.1]	Methane_Metabolism	0
K03389	9.4_B_3C_2	9	Top	9_Top	Carbon	Methanogenesis	Methane Oxidation	Methylreductase, heterodisulphide reductase	hdr	5	hdrB; heterodisulfide reductase subunit B [EC:1.8.98.1]	Methane_Metabolism	0
K03389	9.4_B_3C	9	Top	9_Top	Carbon	Methanogenesis	Methane Oxidation	Methylreductase, heterodisulphide reductase	hdr	5	hdrB; heterodisulfide reductase subunit B [EC:1.8.98.1]	Methane_Metabolism	0
K03389	9.4_C_3A	9	Top	9_Top	Carbon	Methanogenesis	Methane Oxidation	Methylreductase, heterodisulphide reductase	hdr	5	hdrB; heterodisulfide reductase subunit B [EC:1.8.98.1]	Methane_Metabolism	0
K03389	9.4_A_3C	9	Top	9_Top	Carbon	Methanogenesis	Methane Oxidation	Methylreductase, heterodisulphide reductase	hdr	5	hdrB; heterodisulfide reductase subunit B [EC:1.8.98.1]	Methane_Metabolism	0
K03389	9.4_A_3D	9	Top	9_Top	Carbon	Methanogenesis	Methane Oxidation	Methylreductase, heterodisulphide reductase	hdr	5	hdrB; heterodisulfide reductase subunit B [EC:1.8.98.1]	Methane_Metabolism	0
K03390	9.4_B_3C	9	Top	9_Top	Carbon	Methanogenesis	Methane Oxidation	Methylreductase, heterodisulphide reductase	hdr	5	hdrC; heterodisulfide reductase subunit C [EC:1.8.98.1]	Methane_Metabolism	0
K03390	9.4_C_3A	9	Top	9_Top	Carbon	Methanogenesis	Methane Oxidation	Methylreductase, heterodisulphide reductase	hdr	5	hdrC; heterodisulfide reductase subunit C [EC:1.8.98.1]	Methane_Metabolism	0
K03390	9.4_B_3C_2	9	Top	9_Top	Carbon	Methanogenesis	Methane Oxidation	Methylreductase, heterodisulphide reductase	hdr	5	hdrC; heterodisulfide reductase subunit C [EC:1.8.98.1]	Methane_Metabolism	0
K03390	9.4_C_3B	9	Top	9_Top	Carbon	Methanogenesis	Methane Oxidation	Methylreductase, heterodisulphide reductase	hdr	5	hdrC; heterodisulfide reductase subunit C [EC:1.8.98.1]	Methane_Metabolism	0
K03390	9.4_A_3C	9	Top	9_Top	Carbon	Methanogenesis	Methane Oxidation	Methylreductase, heterodisulphide reductase	hdr	5	hdrC; heterodisulfide reductase subunit C [EC:1.8.98.1]	Methane_Metabolism	0
K03390	9.4_A_3D	9	Top	9_Top	Carbon	Methanogenesis	Methane Oxidation	Methylreductase, heterodisulphide reductase	hdr	5	hdrC; heterodisulfide reductase subunit C [EC:1.8.98.1]	Methane_Metabolism	0
K03390	9.4_B_3B	9	Top	9_Top	Carbon	Methanogenesis	Methane Oxidation	Methylreductase, heterodisulphide reductase	hdr	5	hdrC; heterodisulfide reductase subunit C [EC:1.8.98.1]	Methane_Metabolism	0
K04561	9.4_A_3C	9	Top	9_Top	Nitrogen	Denitrification	Nitrogenase	NO Reductase	nor	2	norB; nitric oxide reductase subunit B [EC:1.7.2.5]	Nitrogen_Metabolism	14
K04561	9.4_C_3A	9	Top	9_Top	Nitrogen	Denitrification	Nitrogenase	NO Reductase	nor	2	norB; nitric oxide reductase subunit B [EC:1.7.2.5]	Nitrogen_Metabolism	0
K04561	9.4_B_3C_2	9	Top	9_Top	Nitrogen	Denitrification	Nitrogenase	NO Reductase	nor	2	norB; nitric oxide reductase subunit B [EC:1.7.2.5]	Nitrogen_Metabolism	0
K04561	9.4_A_3D	9	Top	9_Top	Nitrogen	Denitrification	Nitrogenase	NO Reductase	nor	2	norB; nitric oxide reductase subunit B [EC:1.7.2.5]	Nitrogen_Metabolism	19
K04561	9.4_B_3B	9	Top	9_Top	Nitrogen	Denitrification	Nitrogenase	NO Reductase	nor	2	norB; nitric oxide reductase subunit B [EC:1.7.2.5]	Nitrogen_Metabolism	16
K04561	9.4_B_3C	9	Top	9_Top	Nitrogen	Denitrification	Nitrogenase	NO Reductase	nor	2	norB; nitric oxide reductase subunit B [EC:1.7.2.5]	Nitrogen_Metabolism	16
K04561	9.4_C_3B	9	Top	9_Top	Nitrogen	Denitrification	Nitrogenase	NO Reductase	nor	2	norB; nitric oxide reductase subunit B [EC:1.7.2.5]	Nitrogen_Metabolism	37
K06118	9.4_B_3B	9	Top	9_Top	Phosphorus	Phosphorus Limitation	Substitution of Nitrogen for Phosphorus in Membrane Lipids	Glycosyltransferases	sqd	2	SQD1, sqdB; UDP-sulfoquinovose synthase	Glycerolipid metabolism	0
K06118	9.4_A_3D	9	Top	9_Top	Phosphorus	Phosphorus Limitation	Substitution of Nitrogen for Phosphorus in Membrane Lipids	Glycosyltransferases	sqd	2	SQD1, sqdB; UDP-sulfoquinovose synthase	Glycerolipid metabolism	6
K06118	9.4_C_3B	9	Top	9_Top	Phosphorus	Phosphorus Limitation	Substitution of Nitrogen for Phosphorus in Membrane Lipids	Glycosyltransferases	sqd	2	SQD1, sqdB; UDP-sulfoquinovose synthase	Glycerolipid metabolism	10
K06118	9.4_B_3C_2	9	Top	9_Top	Phosphorus	Phosphorus Limitation	Substitution of Nitrogen for Phosphorus in Membrane Lipids	Glycosyltransferases	sqd	2	SQD1, sqdB; UDP-sulfoquinovose synthase	Glycerolipid metabolism	15
K06118	9.4_B_3C	9	Top	9_Top	Phosphorus	Phosphorus Limitation	Substitution of Nitrogen for Phosphorus in Membrane Lipids	Glycosyltransferases	sqd	2	SQD1, sqdB; UDP-sulfoquinovose synthase	Glycerolipid metabolism	9
K06118	9.4_A_3C	9	Top	9_Top	Phosphorus	Phosphorus Limitation	Substitution of Nitrogen for Phosphorus in Membrane Lipids	Glycosyltransferases	sqd	2	SQD1, sqdB; UDP-sulfoquinovose synthase	Glycerolipid metabolism	8
K06118	9.4_C_3A	9	Top	9_Top	Phosphorus	Phosphorus Limitation	Substitution of Nitrogen for Phosphorus in Membrane Lipids	Glycosyltransferases	sqd	2	SQD1, sqdB; UDP-sulfoquinovose synthase	Glycerolipid metabolism	0
K06119	9.4_B_3B	9	Top	9_Top	Phosphorus	Phosphorus Limitation	Substitution of Nitrogen for Phosphorus in Membrane Lipids	Glycosyltransferases	sqd	2	SQD2; sulfoquinovosyltransferase	Glycerolipid metabolism	0
K06119	9.4_C_3B	9	Top	9_Top	Phosphorus	Phosphorus Limitation	Substitution of Nitrogen for Phosphorus in Membrane Lipids	Glycosyltransferases	sqd	2	SQD2; sulfoquinovosyltransferase	Glycerolipid metabolism	0
K06119	9.4_C_3A	9	Top	9_Top	Phosphorus	Phosphorus Limitation	Substitution of Nitrogen for Phosphorus in Membrane Lipids	Glycosyltransferases	sqd	2	SQD2; sulfoquinovosyltransferase	Glycerolipid metabolism	0
K06119	9.4_B_3C_2	9	Top	9_Top	Phosphorus	Phosphorus Limitation	Substitution of Nitrogen for Phosphorus in Membrane Lipids	Glycosyltransferases	sqd	2	SQD2; sulfoquinovosyltransferase	Glycerolipid metabolism	0
K06119	9.4_B_3C	9	Top	9_Top	Phosphorus	Phosphorus Limitation	Substitution of Nitrogen for Phosphorus in Membrane Lipids	Glycosyltransferases	sqd	2	SQD2; sulfoquinovosyltransferase	Glycerolipid metabolism	1
K06119	9.4_A_3D	9	Top	9_Top	Phosphorus	Phosphorus Limitation	Substitution of Nitrogen for Phosphorus in Membrane Lipids	Glycosyltransferases	sqd	2	SQD2; sulfoquinovosyltransferase	Glycerolipid metabolism	0
K06119	9.4_A_3C	9	Top	9_Top	Phosphorus	Phosphorus Limitation	Substitution of Nitrogen for Phosphorus in Membrane Lipids	Glycosyltransferases	sqd	2	SQD2; sulfoquinovosyltransferase	Glycerolipid metabolism	2
K08902	9.4_C_3B	9	Top	9_Top	Carbon	Oxygenic Photosynthesis	Assembly of Photosynthetic Complex	Photosystem I and Photosystem II Subunits	psb	27	psb27; photosystem II Psb27 protein	Photosynthesis_Proteins	0
K08902	9.4_B_3C	9	Top	9_Top	Carbon	Oxygenic Photosynthesis	Assembly of Photosynthetic Complex	Photosystem I and Photosystem II Subunits	psb	27	psb27; photosystem II Psb27 protein	Photosynthesis_Proteins	6
K08902	9.4_C_3A	9	Top	9_Top	Carbon	Oxygenic Photosynthesis	Assembly of Photosynthetic Complex	Photosystem I and Photosystem II Subunits	psb	27	psb27; photosystem II Psb27 protein	Photosynthesis_Proteins	0
K08902	9.4_A_3D	9	Top	9_Top	Carbon	Oxygenic Photosynthesis	Assembly of Photosynthetic Complex	Photosystem I and Photosystem II Subunits	psb	27	psb27; photosystem II Psb27 protein	Photosynthesis_Proteins	7
K08902	9.4_B_3C_2	9	Top	9_Top	Carbon	Oxygenic Photosynthesis	Assembly of Photosynthetic Complex	Photosystem I and Photosystem II Subunits	psb	27	psb27; photosystem II Psb27 protein	Photosynthesis_Proteins	13
K08902	9.4_B_3B	9	Top	9_Top	Carbon	Oxygenic Photosynthesis	Assembly of Photosynthetic Complex	Photosystem I and Photosystem II Subunits	psb	27	psb27; photosystem II Psb27 protein	Photosynthesis_Proteins	0
K08902	9.4_A_3C	9	Top	9_Top	Carbon	Oxygenic Photosynthesis	Assembly of Photosynthetic Complex	Photosystem I and Photosystem II Subunits	psb	27	psb27; photosystem II Psb27 protein	Photosynthesis_Proteins	3
K08903	9.4_C_3A	9	Top	9_Top	Carbon	Oxygenic Photosynthesis	Assembly of Photosynthetic Complex	Photosystem I and Photosystem II Subunits	psb	27	psb28; photosystem II 13kDa protein	Photosynthesis_Proteins	0
K08903	9.4_C_3B	9	Top	9_Top	Carbon	Oxygenic Photosynthesis	Assembly of Photosynthetic Complex	Photosystem I and Photosystem II Subunits	psb	27	psb28; photosystem II 13kDa protein	Photosynthesis_Proteins	0
K08903	9.4_B_3C_2	9	Top	9_Top	Carbon	Oxygenic Photosynthesis	Assembly of Photosynthetic Complex	Photosystem I and Photosystem II Subunits	psb	27	psb28; photosystem II 13kDa protein	Photosynthesis_Proteins	0
K08903	9.4_B_3B	9	Top	9_Top	Carbon	Oxygenic Photosynthesis	Assembly of Photosynthetic Complex	Photosystem I and Photosystem II Subunits	psb	27	psb28; photosystem II 13kDa protein	Photosynthesis_Proteins	0
K08903	9.4_A_3D	9	Top	9_Top	Carbon	Oxygenic Photosynthesis	Assembly of Photosynthetic Complex	Photosystem I and Photosystem II Subunits	psb	27	psb28; photosystem II 13kDa protein	Photosynthesis_Proteins	2
K08903	9.4_A_3C	9	Top	9_Top	Carbon	Oxygenic Photosynthesis	Assembly of Photosynthetic Complex	Photosystem I and Photosystem II Subunits	psb	27	psb28; photosystem II 13kDa protein	Photosynthesis_Proteins	0
K08903	9.4_B_3C	9	Top	9_Top	Carbon	Oxygenic Photosynthesis	Assembly of Photosynthetic Complex	Photosystem I and Photosystem II Subunits	psb	27	psb28; photosystem II 13kDa protein	Photosynthesis_Proteins	2
K08904	9.4_A_3D	9	Top	9_Top	Carbon	Oxygenic Photosynthesis	Assembly of Photosynthetic Complex	Photosystem I and Photosystem II Subunits	psb	27	psb28-2; photosystem II Psb28-2 protein	Photosynthesis	0
K08904	9.4_C_3A	9	Top	9_Top	Carbon	Oxygenic Photosynthesis	Assembly of Photosynthetic Complex	Photosystem I and Photosystem II Subunits	psb	27	psb28-2; photosystem II Psb28-2 protein	Photosynthesis	0
K08904	9.4_A_3C	9	Top	9_Top	Carbon	Oxygenic Photosynthesis	Assembly of Photosynthetic Complex	Photosystem I and Photosystem II Subunits	psb	27	psb28-2; photosystem II Psb28-2 protein	Photosynthesis	0
K08904	9.4_B_3B	9	Top	9_Top	Carbon	Oxygenic Photosynthesis	Assembly of Photosynthetic Complex	Photosystem I and Photosystem II Subunits	psb	27	psb28-2; photosystem II Psb28-2 protein	Photosynthesis	0
K08904	9.4_B_3C_2	9	Top	9_Top	Carbon	Oxygenic Photosynthesis	Assembly of Photosynthetic Complex	Photosystem I and Photosystem II Subunits	psb	27	psb28-2; photosystem II Psb28-2 protein	Photosynthesis	0
K08904	9.4_C_3B	9	Top	9_Top	Carbon	Oxygenic Photosynthesis	Assembly of Photosynthetic Complex	Photosystem I and Photosystem II Subunits	psb	27	psb28-2; photosystem II Psb28-2 protein	Photosynthesis	0
K08904	9.4_B_3C	9	Top	9_Top	Carbon	Oxygenic Photosynthesis	Assembly of Photosynthetic Complex	Photosystem I and Photosystem II Subunits	psb	27	psb28-2; photosystem II Psb28-2 protein	Photosynthesis	0
K08927	9.4_A_3D	9	Top	9_Top	Carbon	Anoxygenic Photosynthesis	Assembly of Photosynthetic Complex	Light-Harvesting and Reaction-Center Complex Subunits and Assembly Factors	puf	6	pufB; light-harvesting complex 1 beta chain	Anoxygenic photosystem II	0
K08927	9.4_C_3A	9	Top	9_Top	Carbon	Anoxygenic Photosynthesis	Assembly of Photosynthetic Complex	Light-Harvesting and Reaction-Center Complex Subunits and Assembly Factors	puf	6	pufB; light-harvesting complex 1 beta chain	Anoxygenic photosystem II	0
K08927	9.4_B_3C	9	Top	9_Top	Carbon	Anoxygenic Photosynthesis	Assembly of Photosynthetic Complex	Light-Harvesting and Reaction-Center Complex Subunits and Assembly Factors	puf	6	pufB; light-harvesting complex 1 beta chain	Anoxygenic photosystem II	0
K08927	9.4_B_3B	9	Top	9_Top	Carbon	Anoxygenic Photosynthesis	Assembly of Photosynthetic Complex	Light-Harvesting and Reaction-Center Complex Subunits and Assembly Factors	puf	6	pufB; light-harvesting complex 1 beta chain	Anoxygenic photosystem II	0
K08927	9.4_B_3C_2	9	Top	9_Top	Carbon	Anoxygenic Photosynthesis	Assembly of Photosynthetic Complex	Light-Harvesting and Reaction-Center Complex Subunits and Assembly Factors	puf	6	pufB; light-harvesting complex 1 beta chain	Anoxygenic photosystem II	0
K08927	9.4_C_3B	9	Top	9_Top	Carbon	Anoxygenic Photosynthesis	Assembly of Photosynthetic Complex	Light-Harvesting and Reaction-Center Complex Subunits and Assembly Factors	puf	6	pufB; light-harvesting complex 1 beta chain	Anoxygenic photosystem II	0
K08927	9.4_A_3C	9	Top	9_Top	Carbon	Anoxygenic Photosynthesis	Assembly of Photosynthetic Complex	Light-Harvesting and Reaction-Center Complex Subunits and Assembly Factors	puf	6	pufB; light-harvesting complex 1 beta chain	Anoxygenic photosystem II	0
K08928	9.4_C_3A	9	Top	9_Top	Carbon	Anoxygenic Photosynthesis	Assembly of Photosynthetic Complex	Light-Harvesting and Reaction-Center Complex Subunits and Assembly Factors	puf	6	pufL; photosynthetic reaction center L subunit	Anoxygenic photosystem II	0
K08928	9.4_B_3C	9	Top	9_Top	Carbon	Anoxygenic Photosynthesis	Assembly of Photosynthetic Complex	Light-Harvesting and Reaction-Center Complex Subunits and Assembly Factors	puf	6	pufL; photosynthetic reaction center L subunit	Anoxygenic photosystem II	0
K08928	9.4_A_3D	9	Top	9_Top	Carbon	Anoxygenic Photosynthesis	Assembly of Photosynthetic Complex	Light-Harvesting and Reaction-Center Complex Subunits and Assembly Factors	puf	6	pufL; photosynthetic reaction center L subunit	Anoxygenic photosystem II	0
K08928	9.4_A_3C	9	Top	9_Top	Carbon	Anoxygenic Photosynthesis	Assembly of Photosynthetic Complex	Light-Harvesting and Reaction-Center Complex Subunits and Assembly Factors	puf	6	pufL; photosynthetic reaction center L subunit	Anoxygenic photosystem II	0
K08928	9.4_B_3B	9	Top	9_Top	Carbon	Anoxygenic Photosynthesis	Assembly of Photosynthetic Complex	Light-Harvesting and Reaction-Center Complex Subunits and Assembly Factors	puf	6	pufL; photosynthetic reaction center L subunit	Anoxygenic photosystem II	0
K08928	9.4_B_3C_2	9	Top	9_Top	Carbon	Anoxygenic Photosynthesis	Assembly of Photosynthetic Complex	Light-Harvesting and Reaction-Center Complex Subunits and Assembly Factors	puf	6	pufL; photosynthetic reaction center L subunit	Anoxygenic photosystem II	0
K08928	9.4_C_3B	9	Top	9_Top	Carbon	Anoxygenic Photosynthesis	Assembly of Photosynthetic Complex	Light-Harvesting and Reaction-Center Complex Subunits and Assembly Factors	puf	6	pufL; photosynthetic reaction center L subunit	Anoxygenic photosystem II	0
K08929	9.4_A_3C	9	Top	9_Top	Carbon	Anoxygenic Photosynthesis	Assembly of Photosynthetic Complex	Light-Harvesting and Reaction-Center Complex Subunits and Assembly Factors	puf	6	pufM; photosynthetic reaction center M subunit	Anoxygenic photosystem II	0
K08929	9.4_A_3D	9	Top	9_Top	Carbon	Anoxygenic Photosynthesis	Assembly of Photosynthetic Complex	Light-Harvesting and Reaction-Center Complex Subunits and Assembly Factors	puf	6	pufM; photosynthetic reaction center M subunit	Anoxygenic photosystem II	0
K08929	9.4_B_3B	9	Top	9_Top	Carbon	Anoxygenic Photosynthesis	Assembly of Photosynthetic Complex	Light-Harvesting and Reaction-Center Complex Subunits and Assembly Factors	puf	6	pufM; photosynthetic reaction center M subunit	Anoxygenic photosystem II	0
K08929	9.4_C_3A	9	Top	9_Top	Carbon	Anoxygenic Photosynthesis	Assembly of Photosynthetic Complex	Light-Harvesting and Reaction-Center Complex Subunits and Assembly Factors	puf	6	pufM; photosynthetic reaction center M subunit	Anoxygenic photosystem II	0
K08929	9.4_B_3C_2	9	Top	9_Top	Carbon	Anoxygenic Photosynthesis	Assembly of Photosynthetic Complex	Light-Harvesting and Reaction-Center Complex Subunits and Assembly Factors	puf	6	pufM; photosynthetic reaction center M subunit	Anoxygenic photosystem II	0
K08929	9.4_B_3C	9	Top	9_Top	Carbon	Anoxygenic Photosynthesis	Assembly of Photosynthetic Complex	Light-Harvesting and Reaction-Center Complex Subunits and Assembly Factors	puf	6	pufM; photosynthetic reaction center M subunit	Anoxygenic photosystem II	0
K08929	9.4_C_3B	9	Top	9_Top	Carbon	Anoxygenic Photosynthesis	Assembly of Photosynthetic Complex	Light-Harvesting and Reaction-Center Complex Subunits and Assembly Factors	puf	6	pufM; photosynthetic reaction center M subunit	Anoxygenic photosystem II	3
K09836	9.4_C_3B	9	Top	9_Top	Carbon	Anoxygenic Photosynthesis	Photopigment Biosynthesis	Enzymes of Bacteriochlorophyll and Carotenoid Biosynthesis	crt	2	crtW; beta-carotene ketolase (CrtW type)	Metabolism of terpenoids and polyketides	0
K09836	9.4_B_3C	9	Top	9_Top	Carbon	Anoxygenic Photosynthesis	Photopigment Biosynthesis	Enzymes of Bacteriochlorophyll and Carotenoid Biosynthesis	crt	2	crtW; beta-carotene ketolase (CrtW type)	Metabolism of terpenoids and polyketides	0
K09836	9.4_A_3C	9	Top	9_Top	Carbon	Anoxygenic Photosynthesis	Photopigment Biosynthesis	Enzymes of Bacteriochlorophyll and Carotenoid Biosynthesis	crt	2	crtW; beta-carotene ketolase (CrtW type)	Metabolism of terpenoids and polyketides	0
K09836	9.4_A_3D	9	Top	9_Top	Carbon	Anoxygenic Photosynthesis	Photopigment Biosynthesis	Enzymes of Bacteriochlorophyll and Carotenoid Biosynthesis	crt	2	crtW; beta-carotene ketolase (CrtW type)	Metabolism of terpenoids and polyketides	0
K09836	9.4_B_3B	9	Top	9_Top	Carbon	Anoxygenic Photosynthesis	Photopigment Biosynthesis	Enzymes of Bacteriochlorophyll and Carotenoid Biosynthesis	crt	2	crtW; beta-carotene ketolase (CrtW type)	Metabolism of terpenoids and polyketides	0
K09836	9.4_C_3A	9	Top	9_Top	Carbon	Anoxygenic Photosynthesis	Photopigment Biosynthesis	Enzymes of Bacteriochlorophyll and Carotenoid Biosynthesis	crt	2	crtW; beta-carotene ketolase (CrtW type)	Metabolism of terpenoids and polyketides	0
K09836	9.4_B_3C_2	9	Top	9_Top	Carbon	Anoxygenic Photosynthesis	Photopigment Biosynthesis	Enzymes of Bacteriochlorophyll and Carotenoid Biosynthesis	crt	2	crtW; beta-carotene ketolase (CrtW type)	Metabolism of terpenoids and polyketides	0
K10535	9.4_C_3A	9	Top	9_Top	Nitrogen	Nitrification	Aerobic Ammonia Oxidation	Hydroxylamine Dehydrogenase	hao	1	hao; hydroxylamine dehydrogenase	Nitrogen_Metabolism	0
K10535	9.4_C_3B	9	Top	9_Top	Nitrogen	Nitrification	Aerobic Ammonia Oxidation	Hydroxylamine Dehydrogenase	hao	1	hao; hydroxylamine dehydrogenase	Nitrogen_Metabolism	0
K10535	9.4_B_3C	9	Top	9_Top	Nitrogen	Nitrification	Aerobic Ammonia Oxidation	Hydroxylamine Dehydrogenase	hao	1	hao; hydroxylamine dehydrogenase	Nitrogen_Metabolism	0
K10535	9.4_A_3D	9	Top	9_Top	Nitrogen	Nitrification	Aerobic Ammonia Oxidation	Hydroxylamine Dehydrogenase	hao	1	hao; hydroxylamine dehydrogenase	Nitrogen_Metabolism	0
K10535	9.4_B_3B	9	Top	9_Top	Nitrogen	Nitrification	Aerobic Ammonia Oxidation	Hydroxylamine Dehydrogenase	hao	1	hao; hydroxylamine dehydrogenase	Nitrogen_Metabolism	0
K10535	9.4_B_3C_2	9	Top	9_Top	Nitrogen	Nitrification	Aerobic Ammonia Oxidation	Hydroxylamine Dehydrogenase	hao	1	hao; hydroxylamine dehydrogenase	Nitrogen_Metabolism	0
K10535	9.4_A_3C	9	Top	9_Top	Nitrogen	Nitrification	Aerobic Ammonia Oxidation	Hydroxylamine Dehydrogenase	hao	1	hao; hydroxylamine dehydrogenase	Nitrogen_Metabolism	0
K13622	9.4_A_3C	9	Top	9_Top	Phosphorus	Phosphorus Limitation	Substitution of Nitrogen for Phosphorus in Membrane Lipids	Glycosyltransferases	bta	2	btaA; S-adenosylmethionine-diacylglycerol 3-amino-3-carboxypropyl transferase	Glycerolipid metabolism	0
K13622	9.4_C_3A	9	Top	9_Top	Phosphorus	Phosphorus Limitation	Substitution of Nitrogen for Phosphorus in Membrane Lipids	Glycosyltransferases	bta	2	btaA; S-adenosylmethionine-diacylglycerol 3-amino-3-carboxypropyl transferase	Glycerolipid metabolism	0
K13622	9.4_C_3B	9	Top	9_Top	Phosphorus	Phosphorus Limitation	Substitution of Nitrogen for Phosphorus in Membrane Lipids	Glycosyltransferases	bta	2	btaA; S-adenosylmethionine-diacylglycerol 3-amino-3-carboxypropyl transferase	Glycerolipid metabolism	0
K13622	9.4_A_3D	9	Top	9_Top	Phosphorus	Phosphorus Limitation	Substitution of Nitrogen for Phosphorus in Membrane Lipids	Glycosyltransferases	bta	2	btaA; S-adenosylmethionine-diacylglycerol 3-amino-3-carboxypropyl transferase	Glycerolipid metabolism	10
K13622	9.4_B_3C_2	9	Top	9_Top	Phosphorus	Phosphorus Limitation	Substitution of Nitrogen for Phosphorus in Membrane Lipids	Glycosyltransferases	bta	2	btaA; S-adenosylmethionine-diacylglycerol 3-amino-3-carboxypropyl transferase	Glycerolipid metabolism	4
K13622	9.4_B_3B	9	Top	9_Top	Phosphorus	Phosphorus Limitation	Substitution of Nitrogen for Phosphorus in Membrane Lipids	Glycosyltransferases	bta	2	btaA; S-adenosylmethionine-diacylglycerol 3-amino-3-carboxypropyl transferase	Glycerolipid metabolism	0
K13622	9.4_B_3C	9	Top	9_Top	Phosphorus	Phosphorus Limitation	Substitution of Nitrogen for Phosphorus in Membrane Lipids	Glycosyltransferases	bta	2	btaA; S-adenosylmethionine-diacylglycerol 3-amino-3-carboxypropyl transferase	Glycerolipid metabolism	8
K13623	9.4_B_3C_2	9	Top	9_Top	Phosphorus	Phosphorus Limitation	Substitution of Nitrogen for Phosphorus in Membrane Lipids	Glycosyltransferases	bta	2	btaB; S-adenosylmethionine-diacylgycerolhomoserine-N-methlytransferase	Glycerolipid metabolism	0
K13623	9.4_C_3B	9	Top	9_Top	Phosphorus	Phosphorus Limitation	Substitution of Nitrogen for Phosphorus in Membrane Lipids	Glycosyltransferases	bta	2	btaB; S-adenosylmethionine-diacylgycerolhomoserine-N-methlytransferase	Glycerolipid metabolism	0
K13623	9.4_A_3C	9	Top	9_Top	Phosphorus	Phosphorus Limitation	Substitution of Nitrogen for Phosphorus in Membrane Lipids	Glycosyltransferases	bta	2	btaB; S-adenosylmethionine-diacylgycerolhomoserine-N-methlytransferase	Glycerolipid metabolism	0
K13623	9.4_A_3D	9	Top	9_Top	Phosphorus	Phosphorus Limitation	Substitution of Nitrogen for Phosphorus in Membrane Lipids	Glycosyltransferases	bta	2	btaB; S-adenosylmethionine-diacylgycerolhomoserine-N-methlytransferase	Glycerolipid metabolism	0
K13623	9.4_C_3A	9	Top	9_Top	Phosphorus	Phosphorus Limitation	Substitution of Nitrogen for Phosphorus in Membrane Lipids	Glycosyltransferases	bta	2	btaB; S-adenosylmethionine-diacylgycerolhomoserine-N-methlytransferase	Glycerolipid metabolism	0
K13623	9.4_B_3B	9	Top	9_Top	Phosphorus	Phosphorus Limitation	Substitution of Nitrogen for Phosphorus in Membrane Lipids	Glycosyltransferases	bta	2	btaB; S-adenosylmethionine-diacylgycerolhomoserine-N-methlytransferase	Glycerolipid metabolism	0
K13623	9.4_B_3C	9	Top	9_Top	Phosphorus	Phosphorus Limitation	Substitution of Nitrogen for Phosphorus in Membrane Lipids	Glycosyltransferases	bta	2	btaB; S-adenosylmethionine-diacylgycerolhomoserine-N-methlytransferase	Glycerolipid metabolism	0
K13991	9.4_C_3B	9	Top	9_Top	Carbon	Anoxygenic Photosynthesis	Assembly of Photosynthetic Complex	Light-Harvesting and Reaction-Center Complex Subunits and Assembly Factors	puh	1	puhA; photosynthetic reaction center H subunit	Purple bacteria - Photosystem II related	0
K13991	9.4_A_3C	9	Top	9_Top	Carbon	Anoxygenic Photosynthesis	Assembly of Photosynthetic Complex	Light-Harvesting and Reaction-Center Complex Subunits and Assembly Factors	puh	1	puhA; photosynthetic reaction center H subunit	Purple bacteria - Photosystem II related	0
K13991	9.4_B_3C_2	9	Top	9_Top	Carbon	Anoxygenic Photosynthesis	Assembly of Photosynthetic Complex	Light-Harvesting and Reaction-Center Complex Subunits and Assembly Factors	puh	1	puhA; photosynthetic reaction center H subunit	Purple bacteria - Photosystem II related	0
K13991	9.4_B_3C	9	Top	9_Top	Carbon	Anoxygenic Photosynthesis	Assembly of Photosynthetic Complex	Light-Harvesting and Reaction-Center Complex Subunits and Assembly Factors	puh	1	puhA; photosynthetic reaction center H subunit	Purple bacteria - Photosystem II related	0
K13991	9.4_A_3D	9	Top	9_Top	Carbon	Anoxygenic Photosynthesis	Assembly of Photosynthetic Complex	Light-Harvesting and Reaction-Center Complex Subunits and Assembly Factors	puh	1	puhA; photosynthetic reaction center H subunit	Purple bacteria - Photosystem II related	0
K13991	9.4_B_3B	9	Top	9_Top	Carbon	Anoxygenic Photosynthesis	Assembly of Photosynthetic Complex	Light-Harvesting and Reaction-Center Complex Subunits and Assembly Factors	puh	1	puhA; photosynthetic reaction center H subunit	Purple bacteria - Photosystem II related	0
K13991	9.4_C_3A	9	Top	9_Top	Carbon	Anoxygenic Photosynthesis	Assembly of Photosynthetic Complex	Light-Harvesting and Reaction-Center Complex Subunits and Assembly Factors	puh	1	puhA; photosynthetic reaction center H subunit	Purple bacteria - Photosystem II related	0
K13992	9.4_A_3C	9	Top	9_Top	Carbon	Anoxygenic Photosynthesis	Assembly of Photosynthetic Complex	Light-Harvesting and Reaction-Center Complex Subunits and Assembly Factors	puf	6	pufC; photosynthetic reaction center cytochrome c subunit	Anoxygenic photosystem II	0
K13992	9.4_A_3D	9	Top	9_Top	Carbon	Anoxygenic Photosynthesis	Assembly of Photosynthetic Complex	Light-Harvesting and Reaction-Center Complex Subunits and Assembly Factors	puf	6	pufC; photosynthetic reaction center cytochrome c subunit	Anoxygenic photosystem II	0
K13992	9.4_B_3C_2	9	Top	9_Top	Carbon	Anoxygenic Photosynthesis	Assembly of Photosynthetic Complex	Light-Harvesting and Reaction-Center Complex Subunits and Assembly Factors	puf	6	pufC; photosynthetic reaction center cytochrome c subunit	Anoxygenic photosystem II	0
K13992	9.4_C_3B	9	Top	9_Top	Carbon	Anoxygenic Photosynthesis	Assembly of Photosynthetic Complex	Light-Harvesting and Reaction-Center Complex Subunits and Assembly Factors	puf	6	pufC; photosynthetic reaction center cytochrome c subunit	Anoxygenic photosystem II	0
K13992	9.4_B_3C	9	Top	9_Top	Carbon	Anoxygenic Photosynthesis	Assembly of Photosynthetic Complex	Light-Harvesting and Reaction-Center Complex Subunits and Assembly Factors	puf	6	pufC; photosynthetic reaction center cytochrome c subunit	Anoxygenic photosystem II	0
K13992	9.4_C_3A	9	Top	9_Top	Carbon	Anoxygenic Photosynthesis	Assembly of Photosynthetic Complex	Light-Harvesting and Reaction-Center Complex Subunits and Assembly Factors	puf	6	pufC; photosynthetic reaction center cytochrome c subunit	Anoxygenic photosystem II	0
K13992	9.4_B_3B	9	Top	9_Top	Carbon	Anoxygenic Photosynthesis	Assembly of Photosynthetic Complex	Light-Harvesting and Reaction-Center Complex Subunits and Assembly Factors	puf	6	pufC; photosynthetic reaction center cytochrome c subunit	Anoxygenic photosystem II	0
K15230	9.4_B_3C_2	9	Top	9_Top	Carbon	Carbon Fixation	Reverse Citric Acid Cycle	ATP Citrate Lyase	acl	3	aclA; ATP-citrate lyase alpha-subunit [EC:2.3.3.8]	Carbon_Fixation_Pathways_in_Prokaryotes	0
K15230	9.4_A_3C	9	Top	9_Top	Carbon	Carbon Fixation	Reverse Citric Acid Cycle	ATP Citrate Lyase	acl	3	aclA; ATP-citrate lyase alpha-subunit [EC:2.3.3.8]	Carbon_Fixation_Pathways_in_Prokaryotes	0
K15230	9.4_C_3A	9	Top	9_Top	Carbon	Carbon Fixation	Reverse Citric Acid Cycle	ATP Citrate Lyase	acl	3	aclA; ATP-citrate lyase alpha-subunit [EC:2.3.3.8]	Carbon_Fixation_Pathways_in_Prokaryotes	0
K15230	9.4_A_3D	9	Top	9_Top	Carbon	Carbon Fixation	Reverse Citric Acid Cycle	ATP Citrate Lyase	acl	3	aclA; ATP-citrate lyase alpha-subunit [EC:2.3.3.8]	Carbon_Fixation_Pathways_in_Prokaryotes	0
K15230	9.4_C_3B	9	Top	9_Top	Carbon	Carbon Fixation	Reverse Citric Acid Cycle	ATP Citrate Lyase	acl	3	aclA; ATP-citrate lyase alpha-subunit [EC:2.3.3.8]	Carbon_Fixation_Pathways_in_Prokaryotes	0
K15230	9.4_B_3B	9	Top	9_Top	Carbon	Carbon Fixation	Reverse Citric Acid Cycle	ATP Citrate Lyase	acl	3	aclA; ATP-citrate lyase alpha-subunit [EC:2.3.3.8]	Carbon_Fixation_Pathways_in_Prokaryotes	0
K15230	9.4_B_3C	9	Top	9_Top	Carbon	Carbon Fixation	Reverse Citric Acid Cycle	ATP Citrate Lyase	acl	3	aclA; ATP-citrate lyase alpha-subunit [EC:2.3.3.8]	Carbon_Fixation_Pathways_in_Prokaryotes	0
K15231	9.4_A_3C	9	Top	9_Top	Carbon	Carbon Fixation	Reverse Citric Acid Cycle	ATP Citrate Lyase	acl	3	aclB; ATP-citrate lyase beta-subunit [EC:2.3.3.8]	Carbon_Fixation_Pathways_in_Prokaryotes	0
K15231	9.4_C_3B	9	Top	9_Top	Carbon	Carbon Fixation	Reverse Citric Acid Cycle	ATP Citrate Lyase	acl	3	aclB; ATP-citrate lyase beta-subunit [EC:2.3.3.8]	Carbon_Fixation_Pathways_in_Prokaryotes	0
K15231	9.4_B_3C_2	9	Top	9_Top	Carbon	Carbon Fixation	Reverse Citric Acid Cycle	ATP Citrate Lyase	acl	3	aclB; ATP-citrate lyase beta-subunit [EC:2.3.3.8]	Carbon_Fixation_Pathways_in_Prokaryotes	0
K15231	9.4_A_3D	9	Top	9_Top	Carbon	Carbon Fixation	Reverse Citric Acid Cycle	ATP Citrate Lyase	acl	3	aclB; ATP-citrate lyase beta-subunit [EC:2.3.3.8]	Carbon_Fixation_Pathways_in_Prokaryotes	0
K15231	9.4_C_3A	9	Top	9_Top	Carbon	Carbon Fixation	Reverse Citric Acid Cycle	ATP Citrate Lyase	acl	3	aclB; ATP-citrate lyase beta-subunit [EC:2.3.3.8]	Carbon_Fixation_Pathways_in_Prokaryotes	0
K15231	9.4_B_3B	9	Top	9_Top	Carbon	Carbon Fixation	Reverse Citric Acid Cycle	ATP Citrate Lyase	acl	3	aclB; ATP-citrate lyase beta-subunit [EC:2.3.3.8]	Carbon_Fixation_Pathways_in_Prokaryotes	0
K15231	9.4_B_3C	9	Top	9_Top	Carbon	Carbon Fixation	Reverse Citric Acid Cycle	ATP Citrate Lyase	acl	3	aclB; ATP-citrate lyase beta-subunit [EC:2.3.3.8]	Carbon_Fixation_Pathways_in_Prokaryotes	0
K17222	9.4_C_3B	9	Top	9_Top	Sulfur	Sulfur Oxidation	Dimethyl Sulfide Generation	Sulfite oxidase, sulfur dehydrogenase	sox	6	soxA; sulfur-oxidizing protein SoxA	Sulfur_Metabolism	5
K17222	9.4_B_3C	9	Top	9_Top	Sulfur	Sulfur Oxidation	Dimethyl Sulfide Generation	Sulfite oxidase, sulfur dehydrogenase	sox	6	soxA; sulfur-oxidizing protein SoxA	Sulfur_Metabolism	0
K17222	9.4_C_3A	9	Top	9_Top	Sulfur	Sulfur Oxidation	Dimethyl Sulfide Generation	Sulfite oxidase, sulfur dehydrogenase	sox	6	soxA; sulfur-oxidizing protein SoxA	Sulfur_Metabolism	0
K17222	9.4_A_3C	9	Top	9_Top	Sulfur	Sulfur Oxidation	Dimethyl Sulfide Generation	Sulfite oxidase, sulfur dehydrogenase	sox	6	soxA; sulfur-oxidizing protein SoxA	Sulfur_Metabolism	0
K17222	9.4_A_3D	9	Top	9_Top	Sulfur	Sulfur Oxidation	Dimethyl Sulfide Generation	Sulfite oxidase, sulfur dehydrogenase	sox	6	soxA; sulfur-oxidizing protein SoxA	Sulfur_Metabolism	0
K17222	9.4_B_3B	9	Top	9_Top	Sulfur	Sulfur Oxidation	Dimethyl Sulfide Generation	Sulfite oxidase, sulfur dehydrogenase	sox	6	soxA; sulfur-oxidizing protein SoxA	Sulfur_Metabolism	0
K17222	9.4_B_3C_2	9	Top	9_Top	Sulfur	Sulfur Oxidation	Dimethyl Sulfide Generation	Sulfite oxidase, sulfur dehydrogenase	sox	6	soxA; sulfur-oxidizing protein SoxA	Sulfur_Metabolism	0
K17223	9.4_B_3C	9	Top	9_Top	Sulfur	Sulfur Oxidation	Dimethyl Sulfide Generation	Sulfite oxidase, sulfur dehydrogenase	sox	6	soxX; sulfur-oxidizing protein SoxX	Sulfur_Metabolism	0
K17223	9.4_C_3A	9	Top	9_Top	Sulfur	Sulfur Oxidation	Dimethyl Sulfide Generation	Sulfite oxidase, sulfur dehydrogenase	sox	6	soxX; sulfur-oxidizing protein SoxX	Sulfur_Metabolism	0
K17223	9.4_A_3C	9	Top	9_Top	Sulfur	Sulfur Oxidation	Dimethyl Sulfide Generation	Sulfite oxidase, sulfur dehydrogenase	sox	6	soxX; sulfur-oxidizing protein SoxX	Sulfur_Metabolism	0
K17223	9.4_A_3D	9	Top	9_Top	Sulfur	Sulfur Oxidation	Dimethyl Sulfide Generation	Sulfite oxidase, sulfur dehydrogenase	sox	6	soxX; sulfur-oxidizing protein SoxX	Sulfur_Metabolism	0
K17223	9.4_B_3C_2	9	Top	9_Top	Sulfur	Sulfur Oxidation	Dimethyl Sulfide Generation	Sulfite oxidase, sulfur dehydrogenase	sox	6	soxX; sulfur-oxidizing protein SoxX	Sulfur_Metabolism	0
K17223	9.4_B_3B	9	Top	9_Top	Sulfur	Sulfur Oxidation	Dimethyl Sulfide Generation	Sulfite oxidase, sulfur dehydrogenase	sox	6	soxX; sulfur-oxidizing protein SoxX	Sulfur_Metabolism	0
K17223	9.4_C_3B	9	Top	9_Top	Sulfur	Sulfur Oxidation	Dimethyl Sulfide Generation	Sulfite oxidase, sulfur dehydrogenase	sox	6	soxX; sulfur-oxidizing protein SoxX	Sulfur_Metabolism	0
K17224	9.4_A_3C	9	Top	9_Top	Sulfur	Sulfur Oxidation	Dimethyl Sulfide Generation	Sulfite oxidase, sulfur dehydrogenase	sox	6	soxB; sulfur-oxidizing protein SoxB	Sulfur_Metabolism	0
K17224	9.4_C_3A	9	Top	9_Top	Sulfur	Sulfur Oxidation	Dimethyl Sulfide Generation	Sulfite oxidase, sulfur dehydrogenase	sox	6	soxB; sulfur-oxidizing protein SoxB	Sulfur_Metabolism	0
K17224	9.4_B_3C	9	Top	9_Top	Sulfur	Sulfur Oxidation	Dimethyl Sulfide Generation	Sulfite oxidase, sulfur dehydrogenase	sox	6	soxB; sulfur-oxidizing protein SoxB	Sulfur_Metabolism	0
K17224	9.4_C_3B	9	Top	9_Top	Sulfur	Sulfur Oxidation	Dimethyl Sulfide Generation	Sulfite oxidase, sulfur dehydrogenase	sox	6	soxB; sulfur-oxidizing protein SoxB	Sulfur_Metabolism	0
K17224	9.4_A_3D	9	Top	9_Top	Sulfur	Sulfur Oxidation	Dimethyl Sulfide Generation	Sulfite oxidase, sulfur dehydrogenase	sox	6	soxB; sulfur-oxidizing protein SoxB	Sulfur_Metabolism	3
K17224	9.4_B_3C_2	9	Top	9_Top	Sulfur	Sulfur Oxidation	Dimethyl Sulfide Generation	Sulfite oxidase, sulfur dehydrogenase	sox	6	soxB; sulfur-oxidizing protein SoxB	Sulfur_Metabolism	0
K17224	9.4_B_3B	9	Top	9_Top	Sulfur	Sulfur Oxidation	Dimethyl Sulfide Generation	Sulfite oxidase, sulfur dehydrogenase	sox	6	soxB; sulfur-oxidizing protein SoxB	Sulfur_Metabolism	0
K17225	9.4_B_3C_2	9	Top	9_Top	Sulfur	Sulfur Oxidation	Dimethyl Sulfide Generation	Sulfite oxidase, sulfur dehydrogenase	sox	6	soxC; sulfane dehydrogenase subunit SoxC	Sulfur_Metabolism	0
K17225	9.4_B_3C	9	Top	9_Top	Sulfur	Sulfur Oxidation	Dimethyl Sulfide Generation	Sulfite oxidase, sulfur dehydrogenase	sox	6	soxC; sulfane dehydrogenase subunit SoxC	Sulfur_Metabolism	0
K17225	9.4_A_3D	9	Top	9_Top	Sulfur	Sulfur Oxidation	Dimethyl Sulfide Generation	Sulfite oxidase, sulfur dehydrogenase	sox	6	soxC; sulfane dehydrogenase subunit SoxC	Sulfur_Metabolism	0
K17225	9.4_A_3C	9	Top	9_Top	Sulfur	Sulfur Oxidation	Dimethyl Sulfide Generation	Sulfite oxidase, sulfur dehydrogenase	sox	6	soxC; sulfane dehydrogenase subunit SoxC	Sulfur_Metabolism	0
K17225	9.4_B_3B	9	Top	9_Top	Sulfur	Sulfur Oxidation	Dimethyl Sulfide Generation	Sulfite oxidase, sulfur dehydrogenase	sox	6	soxC; sulfane dehydrogenase subunit SoxC	Sulfur_Metabolism	15
K17225	9.4_C_3A	9	Top	9_Top	Sulfur	Sulfur Oxidation	Dimethyl Sulfide Generation	Sulfite oxidase, sulfur dehydrogenase	sox	6	soxC; sulfane dehydrogenase subunit SoxC	Sulfur_Metabolism	0
K17225	9.4_C_3B	9	Top	9_Top	Sulfur	Sulfur Oxidation	Dimethyl Sulfide Generation	Sulfite oxidase, sulfur dehydrogenase	sox	6	soxC; sulfane dehydrogenase subunit SoxC	Sulfur_Metabolism	3
K17226	9.4_A_3D	9	Top	9_Top	Sulfur	Sulfur Oxidation	Dimethyl Sulfide Generation	Sulfite oxidase, sulfur dehydrogenase	sox	6	soxY; sulfur-oxidizing protein SoxY	Sulfur_Metabolism	0
K17226	9.4_B_3C_2	9	Top	9_Top	Sulfur	Sulfur Oxidation	Dimethyl Sulfide Generation	Sulfite oxidase, sulfur dehydrogenase	sox	6	soxY; sulfur-oxidizing protein SoxY	Sulfur_Metabolism	0
K17226	9.4_B_3C	9	Top	9_Top	Sulfur	Sulfur Oxidation	Dimethyl Sulfide Generation	Sulfite oxidase, sulfur dehydrogenase	sox	6	soxY; sulfur-oxidizing protein SoxY	Sulfur_Metabolism	5
K17226	9.4_C_3B	9	Top	9_Top	Sulfur	Sulfur Oxidation	Dimethyl Sulfide Generation	Sulfite oxidase, sulfur dehydrogenase	sox	6	soxY; sulfur-oxidizing protein SoxY	Sulfur_Metabolism	0
K17226	9.4_B_3B	9	Top	9_Top	Sulfur	Sulfur Oxidation	Dimethyl Sulfide Generation	Sulfite oxidase, sulfur dehydrogenase	sox	6	soxY; sulfur-oxidizing protein SoxY	Sulfur_Metabolism	0
K17226	9.4_C_3A	9	Top	9_Top	Sulfur	Sulfur Oxidation	Dimethyl Sulfide Generation	Sulfite oxidase, sulfur dehydrogenase	sox	6	soxY; sulfur-oxidizing protein SoxY	Sulfur_Metabolism	0
K17226	9.4_A_3C	9	Top	9_Top	Sulfur	Sulfur Oxidation	Dimethyl Sulfide Generation	Sulfite oxidase, sulfur dehydrogenase	sox	6	soxY; sulfur-oxidizing protein SoxY	Sulfur_Metabolism	0
K17227	9.4_A_3D	9	Top	9_Top	Sulfur	Sulfur Oxidation	Dimethyl Sulfide Generation	Sulfite oxidase, sulfur dehydrogenase	sox	6	soxZ; sulfur-oxidizing protein SoxZ	Sulfur_Metabolism	8
K17227	9.4_B_3C_2	9	Top	9_Top	Sulfur	Sulfur Oxidation	Dimethyl Sulfide Generation	Sulfite oxidase, sulfur dehydrogenase	sox	6	soxZ; sulfur-oxidizing protein SoxZ	Sulfur_Metabolism	0
K17227	9.4_A_3C	9	Top	9_Top	Sulfur	Sulfur Oxidation	Dimethyl Sulfide Generation	Sulfite oxidase, sulfur dehydrogenase	sox	6	soxZ; sulfur-oxidizing protein SoxZ	Sulfur_Metabolism	0
K17227	9.4_B_3C	9	Top	9_Top	Sulfur	Sulfur Oxidation	Dimethyl Sulfide Generation	Sulfite oxidase, sulfur dehydrogenase	sox	6	soxZ; sulfur-oxidizing protein SoxZ	Sulfur_Metabolism	0
K17227	9.4_B_3B	9	Top	9_Top	Sulfur	Sulfur Oxidation	Dimethyl Sulfide Generation	Sulfite oxidase, sulfur dehydrogenase	sox	6	soxZ; sulfur-oxidizing protein SoxZ	Sulfur_Metabolism	0
K17227	9.4_C_3A	9	Top	9_Top	Sulfur	Sulfur Oxidation	Dimethyl Sulfide Generation	Sulfite oxidase, sulfur dehydrogenase	sox	6	soxZ; sulfur-oxidizing protein SoxZ	Sulfur_Metabolism	0
K17227	9.4_C_3B	9	Top	9_Top	Sulfur	Sulfur Oxidation	Dimethyl Sulfide Generation	Sulfite oxidase, sulfur dehydrogenase	sox	6	soxZ; sulfur-oxidizing protein SoxZ	Sulfur_Metabolism	0
K00376	9.4_A_4B	9	Middle	9_Middle	Nitrogen	Denitrification	Nitrogenase	N2O Reductase	nos	1	nosZ; nitrous-oxide reductase [EC:1.7.2.4]	Nitrogen_Metabolism	24
K00376	9.4_C_4A	9	Middle	9_Middle	Nitrogen	Denitrification	Nitrogenase	N2O Reductase	nos	1	nosZ; nitrous-oxide reductase [EC:1.7.2.4]	Nitrogen_Metabolism	25
K00376	9.4_B_4A	9	Middle	9_Middle	Nitrogen	Denitrification	Nitrogenase	N2O Reductase	nos	1	nosZ; nitrous-oxide reductase [EC:1.7.2.4]	Nitrogen_Metabolism	22
K00376	9.4_C_4B	9	Middle	9_Middle	Nitrogen	Denitrification	Nitrogenase	N2O Reductase	nos	1	nosZ; nitrous-oxide reductase [EC:1.7.2.4]	Nitrogen_Metabolism	34
K00376	9.4_A_4A	9	Middle	9_Middle	Nitrogen	Denitrification	Nitrogenase	N2O Reductase	nos	1	nosZ; nitrous-oxide reductase [EC:1.7.2.4]	Nitrogen_Metabolism	24
K00376	9.4_A_4C	9	Middle	9_Middle	Nitrogen	Denitrification	Nitrogenase	N2O Reductase	nos	1	nosZ; nitrous-oxide reductase [EC:1.7.2.4]	Nitrogen_Metabolism	27
K00376	9.4_C_4C	9	Middle	9_Middle	Nitrogen	Denitrification	Nitrogenase	N2O Reductase	nos	1	nosZ; nitrous-oxide reductase [EC:1.7.2.4]	Nitrogen_Metabolism	22
K00376	9.4_A_4D	9	Middle	9_Middle	Nitrogen	Denitrification	Nitrogenase	N2O Reductase	nos	1	nosZ; nitrous-oxide reductase [EC:1.7.2.4]	Nitrogen_Metabolism	18
K00380	9.4_A_4B	9	Middle	9_Middle	Sulfur	Sulfate Reduction	Assimilatory Sulfate Reduction	Sulfite Reductase	cys	2	cysJ; sulfite reductase (NADPH) flavoprotein alpha-component	Sulfur_Metabolism	0
K00380	9.4_C_4A	9	Middle	9_Middle	Sulfur	Sulfate Reduction	Assimilatory Sulfate Reduction	Sulfite Reductase	cys	2	cysJ; sulfite reductase (NADPH) flavoprotein alpha-component	Sulfur_Metabolism	12
K00380	9.4_B_4A	9	Middle	9_Middle	Sulfur	Sulfate Reduction	Assimilatory Sulfate Reduction	Sulfite Reductase	cys	2	cysJ; sulfite reductase (NADPH) flavoprotein alpha-component	Sulfur_Metabolism	0
K00380	9.4_A_4D	9	Middle	9_Middle	Sulfur	Sulfate Reduction	Assimilatory Sulfate Reduction	Sulfite Reductase	cys	2	cysJ; sulfite reductase (NADPH) flavoprotein alpha-component	Sulfur_Metabolism	10
K00380	9.4_A_4C	9	Middle	9_Middle	Sulfur	Sulfate Reduction	Assimilatory Sulfate Reduction	Sulfite Reductase	cys	2	cysJ; sulfite reductase (NADPH) flavoprotein alpha-component	Sulfur_Metabolism	0
K00380	9.4_C_4B	9	Middle	9_Middle	Sulfur	Sulfate Reduction	Assimilatory Sulfate Reduction	Sulfite Reductase	cys	2	cysJ; sulfite reductase (NADPH) flavoprotein alpha-component	Sulfur_Metabolism	24
K00380	9.4_A_4A	9	Middle	9_Middle	Sulfur	Sulfate Reduction	Assimilatory Sulfate Reduction	Sulfite Reductase	cys	2	cysJ; sulfite reductase (NADPH) flavoprotein alpha-component	Sulfur_Metabolism	14
K00380	9.4_C_4C	9	Middle	9_Middle	Sulfur	Sulfate Reduction	Assimilatory Sulfate Reduction	Sulfite Reductase	cys	2	cysJ; sulfite reductase (NADPH) flavoprotein alpha-component	Sulfur_Metabolism	0
K00381	9.4_A_4B	9	Middle	9_Middle	Sulfur	Sulfate Reduction	Assimilatory Sulfate Reduction	Sulfite Reductase	cys	2	cysI; sulfite reductase (NADPH) hemoprotein beta-component	Sulfur_Metabolism	21
K00381	9.4_C_4A	9	Middle	9_Middle	Sulfur	Sulfate Reduction	Assimilatory Sulfate Reduction	Sulfite Reductase	cys	2	cysI; sulfite reductase (NADPH) hemoprotein beta-component	Sulfur_Metabolism	21
K00381	9.4_C_4C	9	Middle	9_Middle	Sulfur	Sulfate Reduction	Assimilatory Sulfate Reduction	Sulfite Reductase	cys	2	cysI; sulfite reductase (NADPH) hemoprotein beta-component	Sulfur_Metabolism	32
K00381	9.4_B_4A	9	Middle	9_Middle	Sulfur	Sulfate Reduction	Assimilatory Sulfate Reduction	Sulfite Reductase	cys	2	cysI; sulfite reductase (NADPH) hemoprotein beta-component	Sulfur_Metabolism	31
K00381	9.4_A_4A	9	Middle	9_Middle	Sulfur	Sulfate Reduction	Assimilatory Sulfate Reduction	Sulfite Reductase	cys	2	cysI; sulfite reductase (NADPH) hemoprotein beta-component	Sulfur_Metabolism	40
K00381	9.4_A_4C	9	Middle	9_Middle	Sulfur	Sulfate Reduction	Assimilatory Sulfate Reduction	Sulfite Reductase	cys	2	cysI; sulfite reductase (NADPH) hemoprotein beta-component	Sulfur_Metabolism	18
K00381	9.4_C_4B	9	Middle	9_Middle	Sulfur	Sulfate Reduction	Assimilatory Sulfate Reduction	Sulfite Reductase	cys	2	cysI; sulfite reductase (NADPH) hemoprotein beta-component	Sulfur_Metabolism	30
K00381	9.4_A_4D	9	Middle	9_Middle	Sulfur	Sulfate Reduction	Assimilatory Sulfate Reduction	Sulfite Reductase	cys	2	cysI; sulfite reductase (NADPH) hemoprotein beta-component	Sulfur_Metabolism	26
K00392	9.4_A_4C	9	Middle	9_Middle	Sulfur	Sulfate Reduction	Assimilatory Sulfate Reduction	Sulfite Reductase	sir	1	sir; sulfite reductase (ferredoxin)	Sulfur_Metabolism	16
K00392	9.4_B_4A	9	Middle	9_Middle	Sulfur	Sulfate Reduction	Assimilatory Sulfate Reduction	Sulfite Reductase	sir	1	sir; sulfite reductase (ferredoxin)	Sulfur_Metabolism	18
K00392	9.4_A_4D	9	Middle	9_Middle	Sulfur	Sulfate Reduction	Assimilatory Sulfate Reduction	Sulfite Reductase	sir	1	sir; sulfite reductase (ferredoxin)	Sulfur_Metabolism	13
K00392	9.4_A_4A	9	Middle	9_Middle	Sulfur	Sulfate Reduction	Assimilatory Sulfate Reduction	Sulfite Reductase	sir	1	sir; sulfite reductase (ferredoxin)	Sulfur_Metabolism	11
K00392	9.4_C_4B	9	Middle	9_Middle	Sulfur	Sulfate Reduction	Assimilatory Sulfate Reduction	Sulfite Reductase	sir	1	sir; sulfite reductase (ferredoxin)	Sulfur_Metabolism	39
K00392	9.4_C_4C	9	Middle	9_Middle	Sulfur	Sulfate Reduction	Assimilatory Sulfate Reduction	Sulfite Reductase	sir	1	sir; sulfite reductase (ferredoxin)	Sulfur_Metabolism	17
K00392	9.4_A_4B	9	Middle	9_Middle	Sulfur	Sulfate Reduction	Assimilatory Sulfate Reduction	Sulfite Reductase	sir	1	sir; sulfite reductase (ferredoxin)	Sulfur_Metabolism	19
K00392	9.4_C_4A	9	Middle	9_Middle	Sulfur	Sulfate Reduction	Assimilatory Sulfate Reduction	Sulfite Reductase	sir	1	sir; sulfite reductase (ferredoxin)	Sulfur_Metabolism	23
K00855	9.4_C_4B	9	Middle	9_Middle	Carbon	Carbon Fixation	Calvin Cycle	Ribulose Bisphosphate Carboxylase Complex Subunits, Phophoribulokinase	prk	1	PRK, prkB; phosphoribulokinase [EC:2.7.1.19]	Carbon_Fixation_in_Photosynthetic_Organisms	0
K00855	9.4_A_4A	9	Middle	9_Middle	Carbon	Carbon Fixation	Calvin Cycle	Ribulose Bisphosphate Carboxylase Complex Subunits, Phophoribulokinase	prk	1	PRK, prkB; phosphoribulokinase [EC:2.7.1.19]	Carbon_Fixation_in_Photosynthetic_Organisms	6
K00855	9.4_A_4C	9	Middle	9_Middle	Carbon	Carbon Fixation	Calvin Cycle	Ribulose Bisphosphate Carboxylase Complex Subunits, Phophoribulokinase	prk	1	PRK, prkB; phosphoribulokinase [EC:2.7.1.19]	Carbon_Fixation_in_Photosynthetic_Organisms	0
K00855	9.4_A_4D	9	Middle	9_Middle	Carbon	Carbon Fixation	Calvin Cycle	Ribulose Bisphosphate Carboxylase Complex Subunits, Phophoribulokinase	prk	1	PRK, prkB; phosphoribulokinase [EC:2.7.1.19]	Carbon_Fixation_in_Photosynthetic_Organisms	7
K00855	9.4_C_4C	9	Middle	9_Middle	Carbon	Carbon Fixation	Calvin Cycle	Ribulose Bisphosphate Carboxylase Complex Subunits, Phophoribulokinase	prk	1	PRK, prkB; phosphoribulokinase [EC:2.7.1.19]	Carbon_Fixation_in_Photosynthetic_Organisms	0
K00855	9.4_B_4A	9	Middle	9_Middle	Carbon	Carbon Fixation	Calvin Cycle	Ribulose Bisphosphate Carboxylase Complex Subunits, Phophoribulokinase	prk	1	PRK, prkB; phosphoribulokinase [EC:2.7.1.19]	Carbon_Fixation_in_Photosynthetic_Organisms	9
K00855	9.4_C_4A	9	Middle	9_Middle	Carbon	Carbon Fixation	Calvin Cycle	Ribulose Bisphosphate Carboxylase Complex Subunits, Phophoribulokinase	prk	1	PRK, prkB; phosphoribulokinase [EC:2.7.1.19]	Carbon_Fixation_in_Photosynthetic_Organisms	14
K00855	9.4_A_4B	9	Middle	9_Middle	Carbon	Carbon Fixation	Calvin Cycle	Ribulose Bisphosphate Carboxylase Complex Subunits, Phophoribulokinase	prk	1	PRK, prkB; phosphoribulokinase [EC:2.7.1.19]	Carbon_Fixation_in_Photosynthetic_Organisms	0
K01176	9.4_C_4C	9	Middle	9_Middle	Carbon	Decomposition	Polysaccharide Catabolism	Amylase, Cellulase, Pectinase, Chitinase	amy	2	AMY, amyA, malS; alpha-amylase	Carbohydrate Metabolism	9
K01176	9.4_A_4A	9	Middle	9_Middle	Carbon	Decomposition	Polysaccharide Catabolism	Amylase, Cellulase, Pectinase, Chitinase	amy	2	AMY, amyA, malS; alpha-amylase	Carbohydrate Metabolism	4
K01176	9.4_A_4D	9	Middle	9_Middle	Carbon	Decomposition	Polysaccharide Catabolism	Amylase, Cellulase, Pectinase, Chitinase	amy	2	AMY, amyA, malS; alpha-amylase	Carbohydrate Metabolism	18
K01176	9.4_A_4C	9	Middle	9_Middle	Carbon	Decomposition	Polysaccharide Catabolism	Amylase, Cellulase, Pectinase, Chitinase	amy	2	AMY, amyA, malS; alpha-amylase	Carbohydrate Metabolism	7
K01176	9.4_B_4A	9	Middle	9_Middle	Carbon	Decomposition	Polysaccharide Catabolism	Amylase, Cellulase, Pectinase, Chitinase	amy	2	AMY, amyA, malS; alpha-amylase	Carbohydrate Metabolism	22
K01176	9.4_A_4B	9	Middle	9_Middle	Carbon	Decomposition	Polysaccharide Catabolism	Amylase, Cellulase, Pectinase, Chitinase	amy	2	AMY, amyA, malS; alpha-amylase	Carbohydrate Metabolism	35
K01176	9.4_C_4B	9	Middle	9_Middle	Carbon	Decomposition	Polysaccharide Catabolism	Amylase, Cellulase, Pectinase, Chitinase	amy	2	AMY, amyA, malS; alpha-amylase	Carbohydrate Metabolism	4
K01176	9.4_C_4A	9	Middle	9_Middle	Carbon	Decomposition	Polysaccharide Catabolism	Amylase, Cellulase, Pectinase, Chitinase	amy	2	AMY, amyA, malS; alpha-amylase	Carbohydrate Metabolism	19
K01183	9.4_A_4A	9	Middle	9_Middle	Carbon	Decomposition	Polysaccharide Catabolism	Amylase, Cellulase, Pectinase, Chitinase	chi	6	E3.2.1.14; chitinase	Carbohydrate Metabolism	0
K01183	9.4_A_4B	9	Middle	9_Middle	Carbon	Decomposition	Polysaccharide Catabolism	Amylase, Cellulase, Pectinase, Chitinase	chi	6	E3.2.1.14; chitinase	Carbohydrate Metabolism	0
K01183	9.4_C_4C	9	Middle	9_Middle	Carbon	Decomposition	Polysaccharide Catabolism	Amylase, Cellulase, Pectinase, Chitinase	chi	6	E3.2.1.14; chitinase	Carbohydrate Metabolism	0
K01183	9.4_C_4B	9	Middle	9_Middle	Carbon	Decomposition	Polysaccharide Catabolism	Amylase, Cellulase, Pectinase, Chitinase	chi	6	E3.2.1.14; chitinase	Carbohydrate Metabolism	0
K01183	9.4_B_4A	9	Middle	9_Middle	Carbon	Decomposition	Polysaccharide Catabolism	Amylase, Cellulase, Pectinase, Chitinase	chi	6	E3.2.1.14; chitinase	Carbohydrate Metabolism	0
K01183	9.4_A_4D	9	Middle	9_Middle	Carbon	Decomposition	Polysaccharide Catabolism	Amylase, Cellulase, Pectinase, Chitinase	chi	6	E3.2.1.14; chitinase	Carbohydrate Metabolism	0
K01183	9.4_A_4C	9	Middle	9_Middle	Carbon	Decomposition	Polysaccharide Catabolism	Amylase, Cellulase, Pectinase, Chitinase	chi	6	E3.2.1.14; chitinase	Carbohydrate Metabolism	0
K01183	9.4_C_4A	9	Middle	9_Middle	Carbon	Decomposition	Polysaccharide Catabolism	Amylase, Cellulase, Pectinase, Chitinase	chi	6	E3.2.1.14; chitinase	Carbohydrate Metabolism	0
K01601	9.4_C_4A	9	Middle	9_Middle	Carbon	Carbon Fixation	Calvin Cycle	Ribulose Bisphosphate Carboxylase Complex Subunits, Phophoribulokinase	rbc	3	rbcL; ribulose-bisphosphate carboxylase large chain [EC:4.1.1.39]	Carbon_Fixation_in_Photosynthetic_Organisms	13
K01601	9.4_A_4C	9	Middle	9_Middle	Carbon	Carbon Fixation	Calvin Cycle	Ribulose Bisphosphate Carboxylase Complex Subunits, Phophoribulokinase	rbc	3	rbcL; ribulose-bisphosphate carboxylase large chain [EC:4.1.1.39]	Carbon_Fixation_in_Photosynthetic_Organisms	3
K01601	9.4_B_4A	9	Middle	9_Middle	Carbon	Carbon Fixation	Calvin Cycle	Ribulose Bisphosphate Carboxylase Complex Subunits, Phophoribulokinase	rbc	3	rbcL; ribulose-bisphosphate carboxylase large chain [EC:4.1.1.39]	Carbon_Fixation_in_Photosynthetic_Organisms	18
K01601	9.4_A_4A	9	Middle	9_Middle	Carbon	Carbon Fixation	Calvin Cycle	Ribulose Bisphosphate Carboxylase Complex Subunits, Phophoribulokinase	rbc	3	rbcL; ribulose-bisphosphate carboxylase large chain [EC:4.1.1.39]	Carbon_Fixation_in_Photosynthetic_Organisms	8
K01601	9.4_A_4B	9	Middle	9_Middle	Carbon	Carbon Fixation	Calvin Cycle	Ribulose Bisphosphate Carboxylase Complex Subunits, Phophoribulokinase	rbc	3	rbcL; ribulose-bisphosphate carboxylase large chain [EC:4.1.1.39]	Carbon_Fixation_in_Photosynthetic_Organisms	13
K01601	9.4_A_4D	9	Middle	9_Middle	Carbon	Carbon Fixation	Calvin Cycle	Ribulose Bisphosphate Carboxylase Complex Subunits, Phophoribulokinase	rbc	3	rbcL; ribulose-bisphosphate carboxylase large chain [EC:4.1.1.39]	Carbon_Fixation_in_Photosynthetic_Organisms	17
K01601	9.4_C_4C	9	Middle	9_Middle	Carbon	Carbon Fixation	Calvin Cycle	Ribulose Bisphosphate Carboxylase Complex Subunits, Phophoribulokinase	rbc	3	rbcL; ribulose-bisphosphate carboxylase large chain [EC:4.1.1.39]	Carbon_Fixation_in_Photosynthetic_Organisms	11
K01601	9.4_C_4B	9	Middle	9_Middle	Carbon	Carbon Fixation	Calvin Cycle	Ribulose Bisphosphate Carboxylase Complex Subunits, Phophoribulokinase	rbc	3	rbcL; ribulose-bisphosphate carboxylase large chain [EC:4.1.1.39]	Carbon_Fixation_in_Photosynthetic_Organisms	9
K01602	9.4_A_4A	9	Middle	9_Middle	Carbon	Carbon Fixation	Calvin Cycle	Ribulose Bisphosphate Carboxylase Complex Subunits, Phophoribulokinase	rbc	3	rbcS; ribulose-bisphosphate carboxylase small chain [EC:4.1.1.39]	Carbon_Fixation_in_Photosynthetic_Organisms	0
K01602	9.4_C_4A	9	Middle	9_Middle	Carbon	Carbon Fixation	Calvin Cycle	Ribulose Bisphosphate Carboxylase Complex Subunits, Phophoribulokinase	rbc	3	rbcS; ribulose-bisphosphate carboxylase small chain [EC:4.1.1.39]	Carbon_Fixation_in_Photosynthetic_Organisms	1
K01602	9.4_A_4B	9	Middle	9_Middle	Carbon	Carbon Fixation	Calvin Cycle	Ribulose Bisphosphate Carboxylase Complex Subunits, Phophoribulokinase	rbc	3	rbcS; ribulose-bisphosphate carboxylase small chain [EC:4.1.1.39]	Carbon_Fixation_in_Photosynthetic_Organisms	0
K01602	9.4_B_4A	9	Middle	9_Middle	Carbon	Carbon Fixation	Calvin Cycle	Ribulose Bisphosphate Carboxylase Complex Subunits, Phophoribulokinase	rbc	3	rbcS; ribulose-bisphosphate carboxylase small chain [EC:4.1.1.39]	Carbon_Fixation_in_Photosynthetic_Organisms	4
K01602	9.4_A_4C	9	Middle	9_Middle	Carbon	Carbon Fixation	Calvin Cycle	Ribulose Bisphosphate Carboxylase Complex Subunits, Phophoribulokinase	rbc	3	rbcS; ribulose-bisphosphate carboxylase small chain [EC:4.1.1.39]	Carbon_Fixation_in_Photosynthetic_Organisms	0
K01602	9.4_C_4C	9	Middle	9_Middle	Carbon	Carbon Fixation	Calvin Cycle	Ribulose Bisphosphate Carboxylase Complex Subunits, Phophoribulokinase	rbc	3	rbcS; ribulose-bisphosphate carboxylase small chain [EC:4.1.1.39]	Carbon_Fixation_in_Photosynthetic_Organisms	0
K01602	9.4_A_4D	9	Middle	9_Middle	Carbon	Carbon Fixation	Calvin Cycle	Ribulose Bisphosphate Carboxylase Complex Subunits, Phophoribulokinase	rbc	3	rbcS; ribulose-bisphosphate carboxylase small chain [EC:4.1.1.39]	Carbon_Fixation_in_Photosynthetic_Organisms	7
K01602	9.4_C_4B	9	Middle	9_Middle	Carbon	Carbon Fixation	Calvin Cycle	Ribulose Bisphosphate Carboxylase Complex Subunits, Phophoribulokinase	rbc	3	rbcS; ribulose-bisphosphate carboxylase small chain [EC:4.1.1.39]	Carbon_Fixation_in_Photosynthetic_Organisms	2
K01648	9.4_C_4B	9	Middle	9_Middle	Carbon	Carbon Fixation	Reverse Citric Acid Cycle	ATP Citrate Lyase	acl	3	ACLY; ATP citrate (pro-S)-lyase [EC:2.3.3.8]	Carbon_Fixation_Pathways_in_Prokaryotes	0
K01648	9.4_B_4A	9	Middle	9_Middle	Carbon	Carbon Fixation	Reverse Citric Acid Cycle	ATP Citrate Lyase	acl	3	ACLY; ATP citrate (pro-S)-lyase [EC:2.3.3.8]	Carbon_Fixation_Pathways_in_Prokaryotes	0
K01648	9.4_A_4C	9	Middle	9_Middle	Carbon	Carbon Fixation	Reverse Citric Acid Cycle	ATP Citrate Lyase	acl	3	ACLY; ATP citrate (pro-S)-lyase [EC:2.3.3.8]	Carbon_Fixation_Pathways_in_Prokaryotes	0
K01648	9.4_C_4C	9	Middle	9_Middle	Carbon	Carbon Fixation	Reverse Citric Acid Cycle	ATP Citrate Lyase	acl	3	ACLY; ATP citrate (pro-S)-lyase [EC:2.3.3.8]	Carbon_Fixation_Pathways_in_Prokaryotes	0
K01648	9.4_C_4A	9	Middle	9_Middle	Carbon	Carbon Fixation	Reverse Citric Acid Cycle	ATP Citrate Lyase	acl	3	ACLY; ATP citrate (pro-S)-lyase [EC:2.3.3.8]	Carbon_Fixation_Pathways_in_Prokaryotes	0
K01648	9.4_A_4A	9	Middle	9_Middle	Carbon	Carbon Fixation	Reverse Citric Acid Cycle	ATP Citrate Lyase	acl	3	ACLY; ATP citrate (pro-S)-lyase [EC:2.3.3.8]	Carbon_Fixation_Pathways_in_Prokaryotes	0
K01648	9.4_A_4B	9	Middle	9_Middle	Carbon	Carbon Fixation	Reverse Citric Acid Cycle	ATP Citrate Lyase	acl	3	ACLY; ATP citrate (pro-S)-lyase [EC:2.3.3.8]	Carbon_Fixation_Pathways_in_Prokaryotes	0
K01648	9.4_A_4D	9	Middle	9_Middle	Carbon	Carbon Fixation	Reverse Citric Acid Cycle	ATP Citrate Lyase	acl	3	ACLY; ATP citrate (pro-S)-lyase [EC:2.3.3.8]	Carbon_Fixation_Pathways_in_Prokaryotes	0
K02092	9.4_A_4D	9	Middle	9_Middle	Carbon	Oxygenic Photosynthesis	Photopigment Biosynthesis	Enzymes of Chlorophyll, Phycobilin, and Carotenoid Pathways	apc	6	apcA; allophycocyanin alpha subunit	Photosynthesis-Antenna_Proteins	29
K02092	9.4_A_4A	9	Middle	9_Middle	Carbon	Oxygenic Photosynthesis	Photopigment Biosynthesis	Enzymes of Chlorophyll, Phycobilin, and Carotenoid Pathways	apc	6	apcA; allophycocyanin alpha subunit	Photosynthesis-Antenna_Proteins	3
K02092	9.4_C_4C	9	Middle	9_Middle	Carbon	Oxygenic Photosynthesis	Photopigment Biosynthesis	Enzymes of Chlorophyll, Phycobilin, and Carotenoid Pathways	apc	6	apcA; allophycocyanin alpha subunit	Photosynthesis-Antenna_Proteins	0
K02092	9.4_A_4C	9	Middle	9_Middle	Carbon	Oxygenic Photosynthesis	Photopigment Biosynthesis	Enzymes of Chlorophyll, Phycobilin, and Carotenoid Pathways	apc	6	apcA; allophycocyanin alpha subunit	Photosynthesis-Antenna_Proteins	5
K02092	9.4_B_4A	9	Middle	9_Middle	Carbon	Oxygenic Photosynthesis	Photopigment Biosynthesis	Enzymes of Chlorophyll, Phycobilin, and Carotenoid Pathways	apc	6	apcA; allophycocyanin alpha subunit	Photosynthesis-Antenna_Proteins	14
K02092	9.4_C_4A	9	Middle	9_Middle	Carbon	Oxygenic Photosynthesis	Photopigment Biosynthesis	Enzymes of Chlorophyll, Phycobilin, and Carotenoid Pathways	apc	6	apcA; allophycocyanin alpha subunit	Photosynthesis-Antenna_Proteins	7
K02092	9.4_A_4B	9	Middle	9_Middle	Carbon	Oxygenic Photosynthesis	Photopigment Biosynthesis	Enzymes of Chlorophyll, Phycobilin, and Carotenoid Pathways	apc	6	apcA; allophycocyanin alpha subunit	Photosynthesis-Antenna_Proteins	12
K02092	9.4_C_4B	9	Middle	9_Middle	Carbon	Oxygenic Photosynthesis	Photopigment Biosynthesis	Enzymes of Chlorophyll, Phycobilin, and Carotenoid Pathways	apc	6	apcA; allophycocyanin alpha subunit	Photosynthesis-Antenna_Proteins	7
K02093	9.4_A_4A	9	Middle	9_Middle	Carbon	Oxygenic Photosynthesis	Photopigment Biosynthesis	Enzymes of Chlorophyll, Phycobilin, and Carotenoid Pathways	apc	6	apcB; allophycocyanin beta subunit	Photosynthesis-Antenna_Proteins	3
K02093	9.4_C_4C	9	Middle	9_Middle	Carbon	Oxygenic Photosynthesis	Photopigment Biosynthesis	Enzymes of Chlorophyll, Phycobilin, and Carotenoid Pathways	apc	6	apcB; allophycocyanin beta subunit	Photosynthesis-Antenna_Proteins	0
K02093	9.4_A_4B	9	Middle	9_Middle	Carbon	Oxygenic Photosynthesis	Photopigment Biosynthesis	Enzymes of Chlorophyll, Phycobilin, and Carotenoid Pathways	apc	6	apcB; allophycocyanin beta subunit	Photosynthesis-Antenna_Proteins	42
K02093	9.4_C_4B	9	Middle	9_Middle	Carbon	Oxygenic Photosynthesis	Photopigment Biosynthesis	Enzymes of Chlorophyll, Phycobilin, and Carotenoid Pathways	apc	6	apcB; allophycocyanin beta subunit	Photosynthesis-Antenna_Proteins	6
K02093	9.4_A_4D	9	Middle	9_Middle	Carbon	Oxygenic Photosynthesis	Photopigment Biosynthesis	Enzymes of Chlorophyll, Phycobilin, and Carotenoid Pathways	apc	6	apcB; allophycocyanin beta subunit	Photosynthesis-Antenna_Proteins	27
K02093	9.4_B_4A	9	Middle	9_Middle	Carbon	Oxygenic Photosynthesis	Photopigment Biosynthesis	Enzymes of Chlorophyll, Phycobilin, and Carotenoid Pathways	apc	6	apcB; allophycocyanin beta subunit	Photosynthesis-Antenna_Proteins	11
K02093	9.4_A_4C	9	Middle	9_Middle	Carbon	Oxygenic Photosynthesis	Photopigment Biosynthesis	Enzymes of Chlorophyll, Phycobilin, and Carotenoid Pathways	apc	6	apcB; allophycocyanin beta subunit	Photosynthesis-Antenna_Proteins	13
K02093	9.4_C_4A	9	Middle	9_Middle	Carbon	Oxygenic Photosynthesis	Photopigment Biosynthesis	Enzymes of Chlorophyll, Phycobilin, and Carotenoid Pathways	apc	6	apcB; allophycocyanin beta subunit	Photosynthesis-Antenna_Proteins	8
K02094	9.4_A_4A	9	Middle	9_Middle	Carbon	Oxygenic Photosynthesis	Photopigment Biosynthesis	Enzymes of Chlorophyll, Phycobilin, and Carotenoid Pathways	apc	6	apcC; phycobilisome core linker protein	Photosynthesis_Proteins	0
K02094	9.4_A_4C	9	Middle	9_Middle	Carbon	Oxygenic Photosynthesis	Photopigment Biosynthesis	Enzymes of Chlorophyll, Phycobilin, and Carotenoid Pathways	apc	6	apcC; phycobilisome core linker protein	Photosynthesis_Proteins	0
K02094	9.4_A_4D	9	Middle	9_Middle	Carbon	Oxygenic Photosynthesis	Photopigment Biosynthesis	Enzymes of Chlorophyll, Phycobilin, and Carotenoid Pathways	apc	6	apcC; phycobilisome core linker protein	Photosynthesis_Proteins	0
K02094	9.4_C_4B	9	Middle	9_Middle	Carbon	Oxygenic Photosynthesis	Photopigment Biosynthesis	Enzymes of Chlorophyll, Phycobilin, and Carotenoid Pathways	apc	6	apcC; phycobilisome core linker protein	Photosynthesis_Proteins	0
K02094	9.4_C_4C	9	Middle	9_Middle	Carbon	Oxygenic Photosynthesis	Photopigment Biosynthesis	Enzymes of Chlorophyll, Phycobilin, and Carotenoid Pathways	apc	6	apcC; phycobilisome core linker protein	Photosynthesis_Proteins	0
K02094	9.4_B_4A	9	Middle	9_Middle	Carbon	Oxygenic Photosynthesis	Photopigment Biosynthesis	Enzymes of Chlorophyll, Phycobilin, and Carotenoid Pathways	apc	6	apcC; phycobilisome core linker protein	Photosynthesis_Proteins	0
K02094	9.4_A_4B	9	Middle	9_Middle	Carbon	Oxygenic Photosynthesis	Photopigment Biosynthesis	Enzymes of Chlorophyll, Phycobilin, and Carotenoid Pathways	apc	6	apcC; phycobilisome core linker protein	Photosynthesis_Proteins	0
K02094	9.4_C_4A	9	Middle	9_Middle	Carbon	Oxygenic Photosynthesis	Photopigment Biosynthesis	Enzymes of Chlorophyll, Phycobilin, and Carotenoid Pathways	apc	6	apcC; phycobilisome core linker protein	Photosynthesis_Proteins	0
K02095	9.4_C_4B	9	Middle	9_Middle	Carbon	Oxygenic Photosynthesis	Photopigment Biosynthesis	Enzymes of Chlorophyll, Phycobilin, and Carotenoid Pathways	apc	6	apcD; allophycocyanin-B	Photosynthesis-Antenna_Proteins	3
K02095	9.4_A_4D	9	Middle	9_Middle	Carbon	Oxygenic Photosynthesis	Photopigment Biosynthesis	Enzymes of Chlorophyll, Phycobilin, and Carotenoid Pathways	apc	6	apcD; allophycocyanin-B	Photosynthesis-Antenna_Proteins	8
K02095	9.4_C_4C	9	Middle	9_Middle	Carbon	Oxygenic Photosynthesis	Photopigment Biosynthesis	Enzymes of Chlorophyll, Phycobilin, and Carotenoid Pathways	apc	6	apcD; allophycocyanin-B	Photosynthesis-Antenna_Proteins	0
K02095	9.4_A_4B	9	Middle	9_Middle	Carbon	Oxygenic Photosynthesis	Photopigment Biosynthesis	Enzymes of Chlorophyll, Phycobilin, and Carotenoid Pathways	apc	6	apcD; allophycocyanin-B	Photosynthesis-Antenna_Proteins	5
K02095	9.4_A_4A	9	Middle	9_Middle	Carbon	Oxygenic Photosynthesis	Photopigment Biosynthesis	Enzymes of Chlorophyll, Phycobilin, and Carotenoid Pathways	apc	6	apcD; allophycocyanin-B	Photosynthesis-Antenna_Proteins	0
K02095	9.4_A_4C	9	Middle	9_Middle	Carbon	Oxygenic Photosynthesis	Photopigment Biosynthesis	Enzymes of Chlorophyll, Phycobilin, and Carotenoid Pathways	apc	6	apcD; allophycocyanin-B	Photosynthesis-Antenna_Proteins	0
K02095	9.4_B_4A	9	Middle	9_Middle	Carbon	Oxygenic Photosynthesis	Photopigment Biosynthesis	Enzymes of Chlorophyll, Phycobilin, and Carotenoid Pathways	apc	6	apcD; allophycocyanin-B	Photosynthesis-Antenna_Proteins	6
K02095	9.4_C_4A	9	Middle	9_Middle	Carbon	Oxygenic Photosynthesis	Photopigment Biosynthesis	Enzymes of Chlorophyll, Phycobilin, and Carotenoid Pathways	apc	6	apcD; allophycocyanin-B	Photosynthesis-Antenna_Proteins	1
K02096	9.4_C_4B	9	Middle	9_Middle	Carbon	Oxygenic Photosynthesis	Photopigment Biosynthesis	Enzymes of Chlorophyll, Phycobilin, and Carotenoid Pathways	apc	6	apcE; phycobilisome core-membrane linker protein	Photosynthesis_Proteins	6
K02096	9.4_A_4D	9	Middle	9_Middle	Carbon	Oxygenic Photosynthesis	Photopigment Biosynthesis	Enzymes of Chlorophyll, Phycobilin, and Carotenoid Pathways	apc	6	apcE; phycobilisome core-membrane linker protein	Photosynthesis_Proteins	9
K02096	9.4_A_4A	9	Middle	9_Middle	Carbon	Oxygenic Photosynthesis	Photopigment Biosynthesis	Enzymes of Chlorophyll, Phycobilin, and Carotenoid Pathways	apc	6	apcE; phycobilisome core-membrane linker protein	Photosynthesis_Proteins	5
K02096	9.4_C_4C	9	Middle	9_Middle	Carbon	Oxygenic Photosynthesis	Photopigment Biosynthesis	Enzymes of Chlorophyll, Phycobilin, and Carotenoid Pathways	apc	6	apcE; phycobilisome core-membrane linker protein	Photosynthesis_Proteins	0
K02096	9.4_A_4C	9	Middle	9_Middle	Carbon	Oxygenic Photosynthesis	Photopigment Biosynthesis	Enzymes of Chlorophyll, Phycobilin, and Carotenoid Pathways	apc	6	apcE; phycobilisome core-membrane linker protein	Photosynthesis_Proteins	8
K02096	9.4_A_4B	9	Middle	9_Middle	Carbon	Oxygenic Photosynthesis	Photopigment Biosynthesis	Enzymes of Chlorophyll, Phycobilin, and Carotenoid Pathways	apc	6	apcE; phycobilisome core-membrane linker protein	Photosynthesis_Proteins	14
K02096	9.4_C_4A	9	Middle	9_Middle	Carbon	Oxygenic Photosynthesis	Photopigment Biosynthesis	Enzymes of Chlorophyll, Phycobilin, and Carotenoid Pathways	apc	6	apcE; phycobilisome core-membrane linker protein	Photosynthesis_Proteins	6
K02096	9.4_B_4A	9	Middle	9_Middle	Carbon	Oxygenic Photosynthesis	Photopigment Biosynthesis	Enzymes of Chlorophyll, Phycobilin, and Carotenoid Pathways	apc	6	apcE; phycobilisome core-membrane linker protein	Photosynthesis_Proteins	13
K02097	9.4_A_4D	9	Middle	9_Middle	Carbon	Oxygenic Photosynthesis	Photopigment Biosynthesis	Enzymes of Chlorophyll, Phycobilin, and Carotenoid Pathways	apc	6	apcF; phycobilisome core component	Photosynthesis-Antenna_Proteins	2
K02097	9.4_C_4B	9	Middle	9_Middle	Carbon	Oxygenic Photosynthesis	Photopigment Biosynthesis	Enzymes of Chlorophyll, Phycobilin, and Carotenoid Pathways	apc	6	apcF; phycobilisome core component	Photosynthesis-Antenna_Proteins	0
K02097	9.4_C_4C	9	Middle	9_Middle	Carbon	Oxygenic Photosynthesis	Photopigment Biosynthesis	Enzymes of Chlorophyll, Phycobilin, and Carotenoid Pathways	apc	6	apcF; phycobilisome core component	Photosynthesis-Antenna_Proteins	0
K02097	9.4_A_4A	9	Middle	9_Middle	Carbon	Oxygenic Photosynthesis	Photopigment Biosynthesis	Enzymes of Chlorophyll, Phycobilin, and Carotenoid Pathways	apc	6	apcF; phycobilisome core component	Photosynthesis-Antenna_Proteins	3
K02097	9.4_A_4B	9	Middle	9_Middle	Carbon	Oxygenic Photosynthesis	Photopigment Biosynthesis	Enzymes of Chlorophyll, Phycobilin, and Carotenoid Pathways	apc	6	apcF; phycobilisome core component	Photosynthesis-Antenna_Proteins	0
K02097	9.4_C_4A	9	Middle	9_Middle	Carbon	Oxygenic Photosynthesis	Photopigment Biosynthesis	Enzymes of Chlorophyll, Phycobilin, and Carotenoid Pathways	apc	6	apcF; phycobilisome core component	Photosynthesis-Antenna_Proteins	1
K02097	9.4_B_4A	9	Middle	9_Middle	Carbon	Oxygenic Photosynthesis	Photopigment Biosynthesis	Enzymes of Chlorophyll, Phycobilin, and Carotenoid Pathways	apc	6	apcF; phycobilisome core component	Photosynthesis-Antenna_Proteins	0
K02097	9.4_A_4C	9	Middle	9_Middle	Carbon	Oxygenic Photosynthesis	Photopigment Biosynthesis	Enzymes of Chlorophyll, Phycobilin, and Carotenoid Pathways	apc	6	apcF; phycobilisome core component	Photosynthesis-Antenna_Proteins	3
K02284	9.4_C_4A	9	Middle	9_Middle	Carbon	Oxygenic Photosynthesis	Photopigment Biosynthesis	Enzymes of Chlorophyll, Phycobilin, and Carotenoid Pathways	cpc	7	cpcA; phycocyanin alpha chain	Photosynthesis-Antenna_Proteins	0
K02284	9.4_B_4A	9	Middle	9_Middle	Carbon	Oxygenic Photosynthesis	Photopigment Biosynthesis	Enzymes of Chlorophyll, Phycobilin, and Carotenoid Pathways	cpc	7	cpcA; phycocyanin alpha chain	Photosynthesis-Antenna_Proteins	10
K02284	9.4_A_4B	9	Middle	9_Middle	Carbon	Oxygenic Photosynthesis	Photopigment Biosynthesis	Enzymes of Chlorophyll, Phycobilin, and Carotenoid Pathways	cpc	7	cpcA; phycocyanin alpha chain	Photosynthesis-Antenna_Proteins	17
K02284	9.4_A_4C	9	Middle	9_Middle	Carbon	Oxygenic Photosynthesis	Photopigment Biosynthesis	Enzymes of Chlorophyll, Phycobilin, and Carotenoid Pathways	cpc	7	cpcA; phycocyanin alpha chain	Photosynthesis-Antenna_Proteins	0
K02284	9.4_A_4D	9	Middle	9_Middle	Carbon	Oxygenic Photosynthesis	Photopigment Biosynthesis	Enzymes of Chlorophyll, Phycobilin, and Carotenoid Pathways	cpc	7	cpcA; phycocyanin alpha chain	Photosynthesis-Antenna_Proteins	0
K02284	9.4_C_4B	9	Middle	9_Middle	Carbon	Oxygenic Photosynthesis	Photopigment Biosynthesis	Enzymes of Chlorophyll, Phycobilin, and Carotenoid Pathways	cpc	7	cpcA; phycocyanin alpha chain	Photosynthesis-Antenna_Proteins	5
K02284	9.4_A_4A	9	Middle	9_Middle	Carbon	Oxygenic Photosynthesis	Photopigment Biosynthesis	Enzymes of Chlorophyll, Phycobilin, and Carotenoid Pathways	cpc	7	cpcA; phycocyanin alpha chain	Photosynthesis-Antenna_Proteins	0
K02284	9.4_C_4C	9	Middle	9_Middle	Carbon	Oxygenic Photosynthesis	Photopigment Biosynthesis	Enzymes of Chlorophyll, Phycobilin, and Carotenoid Pathways	cpc	7	cpcA; phycocyanin alpha chain	Photosynthesis-Antenna_Proteins	0
K02285	9.4_C_4A	9	Middle	9_Middle	Carbon	Oxygenic Photosynthesis	Photopigment Biosynthesis	Enzymes of Chlorophyll, Phycobilin, and Carotenoid Pathways	cpc	7	cpcB; phycocyanin beta chain	Photosynthesis-Antenna_Proteins	23
K02285	9.4_A_4A	9	Middle	9_Middle	Carbon	Oxygenic Photosynthesis	Photopigment Biosynthesis	Enzymes of Chlorophyll, Phycobilin, and Carotenoid Pathways	cpc	7	cpcB; phycocyanin beta chain	Photosynthesis-Antenna_Proteins	4
K02285	9.4_C_4B	9	Middle	9_Middle	Carbon	Oxygenic Photosynthesis	Photopigment Biosynthesis	Enzymes of Chlorophyll, Phycobilin, and Carotenoid Pathways	cpc	7	cpcB; phycocyanin beta chain	Photosynthesis-Antenna_Proteins	9
K02285	9.4_A_4B	9	Middle	9_Middle	Carbon	Oxygenic Photosynthesis	Photopigment Biosynthesis	Enzymes of Chlorophyll, Phycobilin, and Carotenoid Pathways	cpc	7	cpcB; phycocyanin beta chain	Photosynthesis-Antenna_Proteins	12
K02285	9.4_C_4C	9	Middle	9_Middle	Carbon	Oxygenic Photosynthesis	Photopigment Biosynthesis	Enzymes of Chlorophyll, Phycobilin, and Carotenoid Pathways	cpc	7	cpcB; phycocyanin beta chain	Photosynthesis-Antenna_Proteins	10
K02285	9.4_B_4A	9	Middle	9_Middle	Carbon	Oxygenic Photosynthesis	Photopigment Biosynthesis	Enzymes of Chlorophyll, Phycobilin, and Carotenoid Pathways	cpc	7	cpcB; phycocyanin beta chain	Photosynthesis-Antenna_Proteins	23
K02285	9.4_A_4D	9	Middle	9_Middle	Carbon	Oxygenic Photosynthesis	Photopigment Biosynthesis	Enzymes of Chlorophyll, Phycobilin, and Carotenoid Pathways	cpc	7	cpcB; phycocyanin beta chain	Photosynthesis-Antenna_Proteins	11
K02285	9.4_A_4C	9	Middle	9_Middle	Carbon	Oxygenic Photosynthesis	Photopigment Biosynthesis	Enzymes of Chlorophyll, Phycobilin, and Carotenoid Pathways	cpc	7	cpcB; phycocyanin beta chain	Photosynthesis-Antenna_Proteins	22
K02286	9.4_A_4B	9	Middle	9_Middle	Carbon	Oxygenic Photosynthesis	Photopigment Biosynthesis	Enzymes of Chlorophyll, Phycobilin, and Carotenoid Pathways	cpc	7	cpcC; phycocyanin-associated rod linker protein	Photosynthesis-Antenna_Proteins	6
K02286	9.4_C_4A	9	Middle	9_Middle	Carbon	Oxygenic Photosynthesis	Photopigment Biosynthesis	Enzymes of Chlorophyll, Phycobilin, and Carotenoid Pathways	cpc	7	cpcC; phycocyanin-associated rod linker protein	Photosynthesis-Antenna_Proteins	10
K02286	9.4_A_4D	9	Middle	9_Middle	Carbon	Oxygenic Photosynthesis	Photopigment Biosynthesis	Enzymes of Chlorophyll, Phycobilin, and Carotenoid Pathways	cpc	7	cpcC; phycocyanin-associated rod linker protein	Photosynthesis-Antenna_Proteins	16
K02286	9.4_B_4A	9	Middle	9_Middle	Carbon	Oxygenic Photosynthesis	Photopigment Biosynthesis	Enzymes of Chlorophyll, Phycobilin, and Carotenoid Pathways	cpc	7	cpcC; phycocyanin-associated rod linker protein	Photosynthesis-Antenna_Proteins	12
K02286	9.4_A_4A	9	Middle	9_Middle	Carbon	Oxygenic Photosynthesis	Photopigment Biosynthesis	Enzymes of Chlorophyll, Phycobilin, and Carotenoid Pathways	cpc	7	cpcC; phycocyanin-associated rod linker protein	Photosynthesis-Antenna_Proteins	3
K02286	9.4_C_4B	9	Middle	9_Middle	Carbon	Oxygenic Photosynthesis	Photopigment Biosynthesis	Enzymes of Chlorophyll, Phycobilin, and Carotenoid Pathways	cpc	7	cpcC; phycocyanin-associated rod linker protein	Photosynthesis-Antenna_Proteins	9
K02286	9.4_C_4C	9	Middle	9_Middle	Carbon	Oxygenic Photosynthesis	Photopigment Biosynthesis	Enzymes of Chlorophyll, Phycobilin, and Carotenoid Pathways	cpc	7	cpcC; phycocyanin-associated rod linker protein	Photosynthesis-Antenna_Proteins	3
K02286	9.4_A_4C	9	Middle	9_Middle	Carbon	Oxygenic Photosynthesis	Photopigment Biosynthesis	Enzymes of Chlorophyll, Phycobilin, and Carotenoid Pathways	cpc	7	cpcC; phycocyanin-associated rod linker protein	Photosynthesis-Antenna_Proteins	11
K02287	9.4_C_4B	9	Middle	9_Middle	Carbon	Oxygenic Photosynthesis	Photopigment Biosynthesis	Enzymes of Chlorophyll, Phycobilin, and Carotenoid Pathways	cpc	7	cpcD; phycocyanin-associated, rod	Photosynthesis-Antenna_Proteins	5
K02287	9.4_C_4A	9	Middle	9_Middle	Carbon	Oxygenic Photosynthesis	Photopigment Biosynthesis	Enzymes of Chlorophyll, Phycobilin, and Carotenoid Pathways	cpc	7	cpcD; phycocyanin-associated, rod	Photosynthesis-Antenna_Proteins	0
K02287	9.4_A_4B	9	Middle	9_Middle	Carbon	Oxygenic Photosynthesis	Photopigment Biosynthesis	Enzymes of Chlorophyll, Phycobilin, and Carotenoid Pathways	cpc	7	cpcD; phycocyanin-associated, rod	Photosynthesis-Antenna_Proteins	0
K02287	9.4_A_4A	9	Middle	9_Middle	Carbon	Oxygenic Photosynthesis	Photopigment Biosynthesis	Enzymes of Chlorophyll, Phycobilin, and Carotenoid Pathways	cpc	7	cpcD; phycocyanin-associated, rod	Photosynthesis-Antenna_Proteins	0
K02287	9.4_C_4C	9	Middle	9_Middle	Carbon	Oxygenic Photosynthesis	Photopigment Biosynthesis	Enzymes of Chlorophyll, Phycobilin, and Carotenoid Pathways	cpc	7	cpcD; phycocyanin-associated, rod	Photosynthesis-Antenna_Proteins	0
K02287	9.4_A_4C	9	Middle	9_Middle	Carbon	Oxygenic Photosynthesis	Photopigment Biosynthesis	Enzymes of Chlorophyll, Phycobilin, and Carotenoid Pathways	cpc	7	cpcD; phycocyanin-associated, rod	Photosynthesis-Antenna_Proteins	9
K02287	9.4_A_4D	9	Middle	9_Middle	Carbon	Oxygenic Photosynthesis	Photopigment Biosynthesis	Enzymes of Chlorophyll, Phycobilin, and Carotenoid Pathways	cpc	7	cpcD; phycocyanin-associated, rod	Photosynthesis-Antenna_Proteins	5
K02287	9.4_B_4A	9	Middle	9_Middle	Carbon	Oxygenic Photosynthesis	Photopigment Biosynthesis	Enzymes of Chlorophyll, Phycobilin, and Carotenoid Pathways	cpc	7	cpcD; phycocyanin-associated, rod	Photosynthesis-Antenna_Proteins	5
K02288	9.4_C_4A	9	Middle	9_Middle	Carbon	Oxygenic Photosynthesis	Photopigment Biosynthesis	Enzymes of Chlorophyll, Phycobilin, and Carotenoid Pathways	cpc	7	cpcE; phycocyanobilin lyase subunit alpha	Photosynthesis-Antenna_Proteins	8
K02288	9.4_A_4B	9	Middle	9_Middle	Carbon	Oxygenic Photosynthesis	Photopigment Biosynthesis	Enzymes of Chlorophyll, Phycobilin, and Carotenoid Pathways	cpc	7	cpcE; phycocyanobilin lyase subunit alpha	Photosynthesis-Antenna_Proteins	12
K02288	9.4_C_4B	9	Middle	9_Middle	Carbon	Oxygenic Photosynthesis	Photopigment Biosynthesis	Enzymes of Chlorophyll, Phycobilin, and Carotenoid Pathways	cpc	7	cpcE; phycocyanobilin lyase subunit alpha	Photosynthesis-Antenna_Proteins	7
K02288	9.4_A_4A	9	Middle	9_Middle	Carbon	Oxygenic Photosynthesis	Photopigment Biosynthesis	Enzymes of Chlorophyll, Phycobilin, and Carotenoid Pathways	cpc	7	cpcE; phycocyanobilin lyase subunit alpha	Photosynthesis-Antenna_Proteins	5
K02288	9.4_C_4C	9	Middle	9_Middle	Carbon	Oxygenic Photosynthesis	Photopigment Biosynthesis	Enzymes of Chlorophyll, Phycobilin, and Carotenoid Pathways	cpc	7	cpcE; phycocyanobilin lyase subunit alpha	Photosynthesis-Antenna_Proteins	0
K02288	9.4_B_4A	9	Middle	9_Middle	Carbon	Oxygenic Photosynthesis	Photopigment Biosynthesis	Enzymes of Chlorophyll, Phycobilin, and Carotenoid Pathways	cpc	7	cpcE; phycocyanobilin lyase subunit alpha	Photosynthesis-Antenna_Proteins	8
K02288	9.4_A_4C	9	Middle	9_Middle	Carbon	Oxygenic Photosynthesis	Photopigment Biosynthesis	Enzymes of Chlorophyll, Phycobilin, and Carotenoid Pathways	cpc	7	cpcE; phycocyanobilin lyase subunit alpha	Photosynthesis-Antenna_Proteins	12
K02288	9.4_A_4D	9	Middle	9_Middle	Carbon	Oxygenic Photosynthesis	Photopigment Biosynthesis	Enzymes of Chlorophyll, Phycobilin, and Carotenoid Pathways	cpc	7	cpcE; phycocyanobilin lyase subunit alpha	Photosynthesis-Antenna_Proteins	0
K02289	9.4_C_4C	9	Middle	9_Middle	Carbon	Oxygenic Photosynthesis	Photopigment Biosynthesis	Enzymes of Chlorophyll, Phycobilin, and Carotenoid Pathways	cpc	7	cpcF; phycocyanobilin lyase subunit beta	Photosynthesis-Antenna_Proteins	0
K02289	9.4_A_4B	9	Middle	9_Middle	Carbon	Oxygenic Photosynthesis	Photopigment Biosynthesis	Enzymes of Chlorophyll, Phycobilin, and Carotenoid Pathways	cpc	7	cpcF; phycocyanobilin lyase subunit beta	Photosynthesis-Antenna_Proteins	8
K02289	9.4_B_4A	9	Middle	9_Middle	Carbon	Oxygenic Photosynthesis	Photopigment Biosynthesis	Enzymes of Chlorophyll, Phycobilin, and Carotenoid Pathways	cpc	7	cpcF; phycocyanobilin lyase subunit beta	Photosynthesis-Antenna_Proteins	0
K02289	9.4_C_4A	9	Middle	9_Middle	Carbon	Oxygenic Photosynthesis	Photopigment Biosynthesis	Enzymes of Chlorophyll, Phycobilin, and Carotenoid Pathways	cpc	7	cpcF; phycocyanobilin lyase subunit beta	Photosynthesis-Antenna_Proteins	0
K02289	9.4_C_4B	9	Middle	9_Middle	Carbon	Oxygenic Photosynthesis	Photopigment Biosynthesis	Enzymes of Chlorophyll, Phycobilin, and Carotenoid Pathways	cpc	7	cpcF; phycocyanobilin lyase subunit beta	Photosynthesis-Antenna_Proteins	2
K02289	9.4_A_4C	9	Middle	9_Middle	Carbon	Oxygenic Photosynthesis	Photopigment Biosynthesis	Enzymes of Chlorophyll, Phycobilin, and Carotenoid Pathways	cpc	7	cpcF; phycocyanobilin lyase subunit beta	Photosynthesis-Antenna_Proteins	11
K02289	9.4_A_4A	9	Middle	9_Middle	Carbon	Oxygenic Photosynthesis	Photopigment Biosynthesis	Enzymes of Chlorophyll, Phycobilin, and Carotenoid Pathways	cpc	7	cpcF; phycocyanobilin lyase subunit beta	Photosynthesis-Antenna_Proteins	3
K02289	9.4_A_4D	9	Middle	9_Middle	Carbon	Oxygenic Photosynthesis	Photopigment Biosynthesis	Enzymes of Chlorophyll, Phycobilin, and Carotenoid Pathways	cpc	7	cpcF; phycocyanobilin lyase subunit beta	Photosynthesis-Antenna_Proteins	7
K02290	9.4_A_4B	9	Middle	9_Middle	Carbon	Oxygenic Photosynthesis	Photopigment Biosynthesis	Enzymes of Chlorophyll, Phycobilin, and Carotenoid Pathways	cpc	7	cpcG; phycobilisome rod-core linker protein	Photosynthesis-Antenna_Proteins	14
K02290	9.4_A_4A	9	Middle	9_Middle	Carbon	Oxygenic Photosynthesis	Photopigment Biosynthesis	Enzymes of Chlorophyll, Phycobilin, and Carotenoid Pathways	cpc	7	cpcG; phycobilisome rod-core linker protein	Photosynthesis-Antenna_Proteins	0
K02290	9.4_C_4C	9	Middle	9_Middle	Carbon	Oxygenic Photosynthesis	Photopigment Biosynthesis	Enzymes of Chlorophyll, Phycobilin, and Carotenoid Pathways	cpc	7	cpcG; phycobilisome rod-core linker protein	Photosynthesis-Antenna_Proteins	6
K02290	9.4_A_4C	9	Middle	9_Middle	Carbon	Oxygenic Photosynthesis	Photopigment Biosynthesis	Enzymes of Chlorophyll, Phycobilin, and Carotenoid Pathways	cpc	7	cpcG; phycobilisome rod-core linker protein	Photosynthesis-Antenna_Proteins	7
K02290	9.4_C_4A	9	Middle	9_Middle	Carbon	Oxygenic Photosynthesis	Photopigment Biosynthesis	Enzymes of Chlorophyll, Phycobilin, and Carotenoid Pathways	cpc	7	cpcG; phycobilisome rod-core linker protein	Photosynthesis-Antenna_Proteins	9
K02290	9.4_B_4A	9	Middle	9_Middle	Carbon	Oxygenic Photosynthesis	Photopigment Biosynthesis	Enzymes of Chlorophyll, Phycobilin, and Carotenoid Pathways	cpc	7	cpcG; phycobilisome rod-core linker protein	Photosynthesis-Antenna_Proteins	8
K02290	9.4_A_4D	9	Middle	9_Middle	Carbon	Oxygenic Photosynthesis	Photopigment Biosynthesis	Enzymes of Chlorophyll, Phycobilin, and Carotenoid Pathways	cpc	7	cpcG; phycobilisome rod-core linker protein	Photosynthesis-Antenna_Proteins	13
K02290	9.4_C_4B	9	Middle	9_Middle	Carbon	Oxygenic Photosynthesis	Photopigment Biosynthesis	Enzymes of Chlorophyll, Phycobilin, and Carotenoid Pathways	cpc	7	cpcG; phycobilisome rod-core linker protein	Photosynthesis-Antenna_Proteins	7
K02292	9.4_A_4A	9	Middle	9_Middle	Carbon	Anoxygenic Photosynthesis	Photopigment Biosynthesis	Enzymes of Bacteriochlorophyll and Carotenoid Biosynthesis	crt	2	crtO; beta-carotene ketolase (CrtO type)	Metabolism of terpenoids and polyketides	0
K02292	9.4_A_4B	9	Middle	9_Middle	Carbon	Anoxygenic Photosynthesis	Photopigment Biosynthesis	Enzymes of Bacteriochlorophyll and Carotenoid Biosynthesis	crt	2	crtO; beta-carotene ketolase (CrtO type)	Metabolism of terpenoids and polyketides	8
K02292	9.4_A_4C	9	Middle	9_Middle	Carbon	Anoxygenic Photosynthesis	Photopigment Biosynthesis	Enzymes of Bacteriochlorophyll and Carotenoid Biosynthesis	crt	2	crtO; beta-carotene ketolase (CrtO type)	Metabolism of terpenoids and polyketides	0
K02292	9.4_C_4C	9	Middle	9_Middle	Carbon	Anoxygenic Photosynthesis	Photopigment Biosynthesis	Enzymes of Bacteriochlorophyll and Carotenoid Biosynthesis	crt	2	crtO; beta-carotene ketolase (CrtO type)	Metabolism of terpenoids and polyketides	0
K02292	9.4_A_4D	9	Middle	9_Middle	Carbon	Anoxygenic Photosynthesis	Photopigment Biosynthesis	Enzymes of Bacteriochlorophyll and Carotenoid Biosynthesis	crt	2	crtO; beta-carotene ketolase (CrtO type)	Metabolism of terpenoids and polyketides	4
K02292	9.4_B_4A	9	Middle	9_Middle	Carbon	Anoxygenic Photosynthesis	Photopigment Biosynthesis	Enzymes of Bacteriochlorophyll and Carotenoid Biosynthesis	crt	2	crtO; beta-carotene ketolase (CrtO type)	Metabolism of terpenoids and polyketides	4
K02292	9.4_C_4A	9	Middle	9_Middle	Carbon	Anoxygenic Photosynthesis	Photopigment Biosynthesis	Enzymes of Bacteriochlorophyll and Carotenoid Biosynthesis	crt	2	crtO; beta-carotene ketolase (CrtO type)	Metabolism of terpenoids and polyketides	8
K02292	9.4_C_4B	9	Middle	9_Middle	Carbon	Anoxygenic Photosynthesis	Photopigment Biosynthesis	Enzymes of Bacteriochlorophyll and Carotenoid Biosynthesis	crt	2	crtO; beta-carotene ketolase (CrtO type)	Metabolism of terpenoids and polyketides	5
K02305	9.4_C_4C	9	Middle	9_Middle	Nitrogen	Denitrification	Nitrogenase	NO Reductase	nor	2	norC; nitric oxide reductase subunit C	Nitrogen_Metabolism	6
K02305	9.4_A_4B	9	Middle	9_Middle	Nitrogen	Denitrification	Nitrogenase	NO Reductase	nor	2	norC; nitric oxide reductase subunit C	Nitrogen_Metabolism	0
K02305	9.4_B_4A	9	Middle	9_Middle	Nitrogen	Denitrification	Nitrogenase	NO Reductase	nor	2	norC; nitric oxide reductase subunit C	Nitrogen_Metabolism	0
K02305	9.4_C_4B	9	Middle	9_Middle	Nitrogen	Denitrification	Nitrogenase	NO Reductase	nor	2	norC; nitric oxide reductase subunit C	Nitrogen_Metabolism	2
K02305	9.4_A_4C	9	Middle	9_Middle	Nitrogen	Denitrification	Nitrogenase	NO Reductase	nor	2	norC; nitric oxide reductase subunit C	Nitrogen_Metabolism	0
K02305	9.4_C_4A	9	Middle	9_Middle	Nitrogen	Denitrification	Nitrogenase	NO Reductase	nor	2	norC; nitric oxide reductase subunit C	Nitrogen_Metabolism	2
K02305	9.4_A_4A	9	Middle	9_Middle	Nitrogen	Denitrification	Nitrogenase	NO Reductase	nor	2	norC; nitric oxide reductase subunit C	Nitrogen_Metabolism	3
K02305	9.4_A_4D	9	Middle	9_Middle	Nitrogen	Denitrification	Nitrogenase	NO Reductase	nor	2	norC; nitric oxide reductase subunit C	Nitrogen_Metabolism	0
K02586	9.4_A_4D	9	Middle	9_Middle	Nitrogen	Nitrogen Fixation	Nitrogenase	Dinitrogenase alpha and beta, dinitrogenase reductase, Electron-Transport Flavoproteins	nif	3	nifD; nitrogenase molybdenum-iron protein alpha chain [EC:1.18.6.1]	Nitrogen_Metabolism	0
K02586	9.4_C_4C	9	Middle	9_Middle	Nitrogen	Nitrogen Fixation	Nitrogenase	Dinitrogenase alpha and beta, dinitrogenase reductase, Electron-Transport Flavoproteins	nif	3	nifD; nitrogenase molybdenum-iron protein alpha chain [EC:1.18.6.1]	Nitrogen_Metabolism	0
K02586	9.4_C_4A	9	Middle	9_Middle	Nitrogen	Nitrogen Fixation	Nitrogenase	Dinitrogenase alpha and beta, dinitrogenase reductase, Electron-Transport Flavoproteins	nif	3	nifD; nitrogenase molybdenum-iron protein alpha chain [EC:1.18.6.1]	Nitrogen_Metabolism	0
K02586	9.4_A_4A	9	Middle	9_Middle	Nitrogen	Nitrogen Fixation	Nitrogenase	Dinitrogenase alpha and beta, dinitrogenase reductase, Electron-Transport Flavoproteins	nif	3	nifD; nitrogenase molybdenum-iron protein alpha chain [EC:1.18.6.1]	Nitrogen_Metabolism	0
K02586	9.4_C_4B	9	Middle	9_Middle	Nitrogen	Nitrogen Fixation	Nitrogenase	Dinitrogenase alpha and beta, dinitrogenase reductase, Electron-Transport Flavoproteins	nif	3	nifD; nitrogenase molybdenum-iron protein alpha chain [EC:1.18.6.1]	Nitrogen_Metabolism	0
K02586	9.4_B_4A	9	Middle	9_Middle	Nitrogen	Nitrogen Fixation	Nitrogenase	Dinitrogenase alpha and beta, dinitrogenase reductase, Electron-Transport Flavoproteins	nif	3	nifD; nitrogenase molybdenum-iron protein alpha chain [EC:1.18.6.1]	Nitrogen_Metabolism	0
K02586	9.4_A_4B	9	Middle	9_Middle	Nitrogen	Nitrogen Fixation	Nitrogenase	Dinitrogenase alpha and beta, dinitrogenase reductase, Electron-Transport Flavoproteins	nif	3	nifD; nitrogenase molybdenum-iron protein alpha chain [EC:1.18.6.1]	Nitrogen_Metabolism	0
K02586	9.4_A_4C	9	Middle	9_Middle	Nitrogen	Nitrogen Fixation	Nitrogenase	Dinitrogenase alpha and beta, dinitrogenase reductase, Electron-Transport Flavoproteins	nif	3	nifD; nitrogenase molybdenum-iron protein alpha chain [EC:1.18.6.1]	Nitrogen_Metabolism	0
K02588	9.4_A_4D	9	Middle	9_Middle	Nitrogen	Nitrogen Fixation	Nitrogenase	Dinitrogenase alpha and beta, dinitrogenase reductase, Electron-Transport Flavoproteins	nif	3	nifH; nitrogenase iron protein NifH [EC:1.18.6.1]	Nitrogen_Metabolism	0
K02588	9.4_C_4A	9	Middle	9_Middle	Nitrogen	Nitrogen Fixation	Nitrogenase	Dinitrogenase alpha and beta, dinitrogenase reductase, Electron-Transport Flavoproteins	nif	3	nifH; nitrogenase iron protein NifH [EC:1.18.6.1]	Nitrogen_Metabolism	0
K02588	9.4_A_4A	9	Middle	9_Middle	Nitrogen	Nitrogen Fixation	Nitrogenase	Dinitrogenase alpha and beta, dinitrogenase reductase, Electron-Transport Flavoproteins	nif	3	nifH; nitrogenase iron protein NifH [EC:1.18.6.1]	Nitrogen_Metabolism	0
K02588	9.4_C_4C	9	Middle	9_Middle	Nitrogen	Nitrogen Fixation	Nitrogenase	Dinitrogenase alpha and beta, dinitrogenase reductase, Electron-Transport Flavoproteins	nif	3	nifH; nitrogenase iron protein NifH [EC:1.18.6.1]	Nitrogen_Metabolism	0
K02588	9.4_A_4B	9	Middle	9_Middle	Nitrogen	Nitrogen Fixation	Nitrogenase	Dinitrogenase alpha and beta, dinitrogenase reductase, Electron-Transport Flavoproteins	nif	3	nifH; nitrogenase iron protein NifH [EC:1.18.6.1]	Nitrogen_Metabolism	0
K02588	9.4_C_4B	9	Middle	9_Middle	Nitrogen	Nitrogen Fixation	Nitrogenase	Dinitrogenase alpha and beta, dinitrogenase reductase, Electron-Transport Flavoproteins	nif	3	nifH; nitrogenase iron protein NifH [EC:1.18.6.1]	Nitrogen_Metabolism	0
K02588	9.4_B_4A	9	Middle	9_Middle	Nitrogen	Nitrogen Fixation	Nitrogenase	Dinitrogenase alpha and beta, dinitrogenase reductase, Electron-Transport Flavoproteins	nif	3	nifH; nitrogenase iron protein NifH [EC:1.18.6.1]	Nitrogen_Metabolism	0
K02588	9.4_A_4C	9	Middle	9_Middle	Nitrogen	Nitrogen Fixation	Nitrogenase	Dinitrogenase alpha and beta, dinitrogenase reductase, Electron-Transport Flavoproteins	nif	3	nifH; nitrogenase iron protein NifH [EC:1.18.6.1]	Nitrogen_Metabolism	0
K02591	9.4_A_4A	9	Middle	9_Middle	Nitrogen	Nitrogen Fixation	Nitrogenase	Dinitrogenase alpha and beta, dinitrogenase reductase, Electron-Transport Flavoproteins	nif	3	nifK; nitrogenase molybdenum-iron protein beta chain [EC:1.18.6.1]	Nitrogen_Metabolism	0
K02591	9.4_A_4B	9	Middle	9_Middle	Nitrogen	Nitrogen Fixation	Nitrogenase	Dinitrogenase alpha and beta, dinitrogenase reductase, Electron-Transport Flavoproteins	nif	3	nifK; nitrogenase molybdenum-iron protein beta chain [EC:1.18.6.1]	Nitrogen_Metabolism	0
K02591	9.4_A_4D	9	Middle	9_Middle	Nitrogen	Nitrogen Fixation	Nitrogenase	Dinitrogenase alpha and beta, dinitrogenase reductase, Electron-Transport Flavoproteins	nif	3	nifK; nitrogenase molybdenum-iron protein beta chain [EC:1.18.6.1]	Nitrogen_Metabolism	0
K02591	9.4_C_4A	9	Middle	9_Middle	Nitrogen	Nitrogen Fixation	Nitrogenase	Dinitrogenase alpha and beta, dinitrogenase reductase, Electron-Transport Flavoproteins	nif	3	nifK; nitrogenase molybdenum-iron protein beta chain [EC:1.18.6.1]	Nitrogen_Metabolism	0
K02591	9.4_B_4A	9	Middle	9_Middle	Nitrogen	Nitrogen Fixation	Nitrogenase	Dinitrogenase alpha and beta, dinitrogenase reductase, Electron-Transport Flavoproteins	nif	3	nifK; nitrogenase molybdenum-iron protein beta chain [EC:1.18.6.1]	Nitrogen_Metabolism	0
K02591	9.4_C_4C	9	Middle	9_Middle	Nitrogen	Nitrogen Fixation	Nitrogenase	Dinitrogenase alpha and beta, dinitrogenase reductase, Electron-Transport Flavoproteins	nif	3	nifK; nitrogenase molybdenum-iron protein beta chain [EC:1.18.6.1]	Nitrogen_Metabolism	0
K02591	9.4_A_4C	9	Middle	9_Middle	Nitrogen	Nitrogen Fixation	Nitrogenase	Dinitrogenase alpha and beta, dinitrogenase reductase, Electron-Transport Flavoproteins	nif	3	nifK; nitrogenase molybdenum-iron protein beta chain [EC:1.18.6.1]	Nitrogen_Metabolism	0
K02591	9.4_C_4B	9	Middle	9_Middle	Nitrogen	Nitrogen Fixation	Nitrogenase	Dinitrogenase alpha and beta, dinitrogenase reductase, Electron-Transport Flavoproteins	nif	3	nifK; nitrogenase molybdenum-iron protein beta chain [EC:1.18.6.1]	Nitrogen_Metabolism	0
K02689	9.4_C_4B	9	Middle	9_Middle	Carbon	Oxygenic Photosynthesis	Assembly of Photosynthetic Complex	Photosystem I and Photosystem II Subunits	psa	16	psaA; photosystem I P700 chlorophyll a apoprotein A1	Photosynthesis_Proteins	5
K02689	9.4_A_4D	9	Middle	9_Middle	Carbon	Oxygenic Photosynthesis	Assembly of Photosynthetic Complex	Photosystem I and Photosystem II Subunits	psa	16	psaA; photosystem I P700 chlorophyll a apoprotein A1	Photosynthesis_Proteins	9
K02689	9.4_B_4A	9	Middle	9_Middle	Carbon	Oxygenic Photosynthesis	Assembly of Photosynthetic Complex	Photosystem I and Photosystem II Subunits	psa	16	psaA; photosystem I P700 chlorophyll a apoprotein A1	Photosynthesis_Proteins	17
K02689	9.4_A_4B	9	Middle	9_Middle	Carbon	Oxygenic Photosynthesis	Assembly of Photosynthetic Complex	Photosystem I and Photosystem II Subunits	psa	16	psaA; photosystem I P700 chlorophyll a apoprotein A1	Photosynthesis_Proteins	14
K02689	9.4_A_4A	9	Middle	9_Middle	Carbon	Oxygenic Photosynthesis	Assembly of Photosynthetic Complex	Photosystem I and Photosystem II Subunits	psa	16	psaA; photosystem I P700 chlorophyll a apoprotein A1	Photosynthesis_Proteins	4
K02689	9.4_C_4C	9	Middle	9_Middle	Carbon	Oxygenic Photosynthesis	Assembly of Photosynthetic Complex	Photosystem I and Photosystem II Subunits	psa	16	psaA; photosystem I P700 chlorophyll a apoprotein A1	Photosynthesis_Proteins	0
K02689	9.4_C_4A	9	Middle	9_Middle	Carbon	Oxygenic Photosynthesis	Assembly of Photosynthetic Complex	Photosystem I and Photosystem II Subunits	psa	16	psaA; photosystem I P700 chlorophyll a apoprotein A1	Photosynthesis_Proteins	10
K02689	9.4_A_4C	9	Middle	9_Middle	Carbon	Oxygenic Photosynthesis	Assembly of Photosynthetic Complex	Photosystem I and Photosystem II Subunits	psa	16	psaA; photosystem I P700 chlorophyll a apoprotein A1	Photosynthesis_Proteins	9
K02690	9.4_A_4D	9	Middle	9_Middle	Carbon	Oxygenic Photosynthesis	Assembly of Photosynthetic Complex	Photosystem I and Photosystem II Subunits	psa	16	psaB; photosystem I P700 chlorophyll a apoprotein A2	Photosynthesis	5
K02690	9.4_B_4A	9	Middle	9_Middle	Carbon	Oxygenic Photosynthesis	Assembly of Photosynthetic Complex	Photosystem I and Photosystem II Subunits	psa	16	psaB; photosystem I P700 chlorophyll a apoprotein A2	Photosynthesis	10
K02690	9.4_C_4A	9	Middle	9_Middle	Carbon	Oxygenic Photosynthesis	Assembly of Photosynthetic Complex	Photosystem I and Photosystem II Subunits	psa	16	psaB; photosystem I P700 chlorophyll a apoprotein A2	Photosynthesis	4
K02690	9.4_A_4A	9	Middle	9_Middle	Carbon	Oxygenic Photosynthesis	Assembly of Photosynthetic Complex	Photosystem I and Photosystem II Subunits	psa	16	psaB; photosystem I P700 chlorophyll a apoprotein A2	Photosynthesis	2
K02690	9.4_A_4C	9	Middle	9_Middle	Carbon	Oxygenic Photosynthesis	Assembly of Photosynthetic Complex	Photosystem I and Photosystem II Subunits	psa	16	psaB; photosystem I P700 chlorophyll a apoprotein A2	Photosynthesis	5
K02690	9.4_A_4B	9	Middle	9_Middle	Carbon	Oxygenic Photosynthesis	Assembly of Photosynthetic Complex	Photosystem I and Photosystem II Subunits	psa	16	psaB; photosystem I P700 chlorophyll a apoprotein A2	Photosynthesis	6
K02690	9.4_C_4C	9	Middle	9_Middle	Carbon	Oxygenic Photosynthesis	Assembly of Photosynthetic Complex	Photosystem I and Photosystem II Subunits	psa	16	psaB; photosystem I P700 chlorophyll a apoprotein A2	Photosynthesis	5
K02690	9.4_C_4B	9	Middle	9_Middle	Carbon	Oxygenic Photosynthesis	Assembly of Photosynthetic Complex	Photosystem I and Photosystem II Subunits	psa	16	psaB; photosystem I P700 chlorophyll a apoprotein A2	Photosynthesis	3
K02691	9.4_A_4A	9	Middle	9_Middle	Carbon	Oxygenic Photosynthesis	Assembly of Photosynthetic Complex	Photosystem I and Photosystem II Subunits	psa	16	psaC; photosystem I subunit VII	Photosynthesis_Proteins	0
K02691	9.4_A_4C	9	Middle	9_Middle	Carbon	Oxygenic Photosynthesis	Assembly of Photosynthetic Complex	Photosystem I and Photosystem II Subunits	psa	16	psaC; photosystem I subunit VII	Photosynthesis_Proteins	17
K02691	9.4_C_4C	9	Middle	9_Middle	Carbon	Oxygenic Photosynthesis	Assembly of Photosynthetic Complex	Photosystem I and Photosystem II Subunits	psa	16	psaC; photosystem I subunit VII	Photosynthesis_Proteins	0
K02691	9.4_C_4B	9	Middle	9_Middle	Carbon	Oxygenic Photosynthesis	Assembly of Photosynthetic Complex	Photosystem I and Photosystem II Subunits	psa	16	psaC; photosystem I subunit VII	Photosynthesis_Proteins	0
K02691	9.4_C_4A	9	Middle	9_Middle	Carbon	Oxygenic Photosynthesis	Assembly of Photosynthetic Complex	Photosystem I and Photosystem II Subunits	psa	16	psaC; photosystem I subunit VII	Photosynthesis_Proteins	0
K02691	9.4_B_4A	9	Middle	9_Middle	Carbon	Oxygenic Photosynthesis	Assembly of Photosynthetic Complex	Photosystem I and Photosystem II Subunits	psa	16	psaC; photosystem I subunit VII	Photosynthesis_Proteins	0
K02691	9.4_A_4B	9	Middle	9_Middle	Carbon	Oxygenic Photosynthesis	Assembly of Photosynthetic Complex	Photosystem I and Photosystem II Subunits	psa	16	psaC; photosystem I subunit VII	Photosynthesis_Proteins	0
K02691	9.4_A_4D	9	Middle	9_Middle	Carbon	Oxygenic Photosynthesis	Assembly of Photosynthetic Complex	Photosystem I and Photosystem II Subunits	psa	16	psaC; photosystem I subunit VII	Photosynthesis_Proteins	0
K02692	9.4_C_4C	9	Middle	9_Middle	Carbon	Oxygenic Photosynthesis	Assembly of Photosynthetic Complex	Photosystem I and Photosystem II Subunits	psa	16	psaD; photosystem I subunit II	Photosynthesis	8
K02692	9.4_C_4A	9	Middle	9_Middle	Carbon	Oxygenic Photosynthesis	Assembly of Photosynthetic Complex	Photosystem I and Photosystem II Subunits	psa	16	psaD; photosystem I subunit II	Photosynthesis	3
K02692	9.4_A_4B	9	Middle	9_Middle	Carbon	Oxygenic Photosynthesis	Assembly of Photosynthetic Complex	Photosystem I and Photosystem II Subunits	psa	16	psaD; photosystem I subunit II	Photosynthesis	0
K02692	9.4_B_4A	9	Middle	9_Middle	Carbon	Oxygenic Photosynthesis	Assembly of Photosynthetic Complex	Photosystem I and Photosystem II Subunits	psa	16	psaD; photosystem I subunit II	Photosynthesis	0
K02692	9.4_A_4C	9	Middle	9_Middle	Carbon	Oxygenic Photosynthesis	Assembly of Photosynthetic Complex	Photosystem I and Photosystem II Subunits	psa	16	psaD; photosystem I subunit II	Photosynthesis	10
K02692	9.4_C_4B	9	Middle	9_Middle	Carbon	Oxygenic Photosynthesis	Assembly of Photosynthetic Complex	Photosystem I and Photosystem II Subunits	psa	16	psaD; photosystem I subunit II	Photosynthesis	11
K02692	9.4_A_4A	9	Middle	9_Middle	Carbon	Oxygenic Photosynthesis	Assembly of Photosynthetic Complex	Photosystem I and Photosystem II Subunits	psa	16	psaD; photosystem I subunit II	Photosynthesis	0
K02692	9.4_A_4D	9	Middle	9_Middle	Carbon	Oxygenic Photosynthesis	Assembly of Photosynthetic Complex	Photosystem I and Photosystem II Subunits	psa	16	psaD; photosystem I subunit II	Photosynthesis	8
K02693	9.4_C_4C	9	Middle	9_Middle	Carbon	Oxygenic Photosynthesis	Assembly of Photosynthetic Complex	Photosystem I and Photosystem II Subunits	psa	16	psaE; photosystem I subunit IV	Photosynthesis_Proteins	0
K02693	9.4_A_4C	9	Middle	9_Middle	Carbon	Oxygenic Photosynthesis	Assembly of Photosynthetic Complex	Photosystem I and Photosystem II Subunits	psa	16	psaE; photosystem I subunit IV	Photosynthesis_Proteins	0
K02693	9.4_A_4B	9	Middle	9_Middle	Carbon	Oxygenic Photosynthesis	Assembly of Photosynthetic Complex	Photosystem I and Photosystem II Subunits	psa	16	psaE; photosystem I subunit IV	Photosynthesis_Proteins	24
K02693	9.4_C_4A	9	Middle	9_Middle	Carbon	Oxygenic Photosynthesis	Assembly of Photosynthetic Complex	Photosystem I and Photosystem II Subunits	psa	16	psaE; photosystem I subunit IV	Photosynthesis_Proteins	0
K02693	9.4_A_4A	9	Middle	9_Middle	Carbon	Oxygenic Photosynthesis	Assembly of Photosynthetic Complex	Photosystem I and Photosystem II Subunits	psa	16	psaE; photosystem I subunit IV	Photosynthesis_Proteins	12
K02693	9.4_C_4B	9	Middle	9_Middle	Carbon	Oxygenic Photosynthesis	Assembly of Photosynthetic Complex	Photosystem I and Photosystem II Subunits	psa	16	psaE; photosystem I subunit IV	Photosynthesis_Proteins	0
K02693	9.4_B_4A	9	Middle	9_Middle	Carbon	Oxygenic Photosynthesis	Assembly of Photosynthetic Complex	Photosystem I and Photosystem II Subunits	psa	16	psaE; photosystem I subunit IV	Photosynthesis_Proteins	0
K02693	9.4_A_4D	9	Middle	9_Middle	Carbon	Oxygenic Photosynthesis	Assembly of Photosynthetic Complex	Photosystem I and Photosystem II Subunits	psa	16	psaE; photosystem I subunit IV	Photosynthesis_Proteins	10
K02694	9.4_C_4B	9	Middle	9_Middle	Carbon	Oxygenic Photosynthesis	Assembly of Photosynthetic Complex	Photosystem I and Photosystem II Subunits	psa	16	psaF; photosystem I subunit III	Photosynthesis	2
K02694	9.4_A_4A	9	Middle	9_Middle	Carbon	Oxygenic Photosynthesis	Assembly of Photosynthetic Complex	Photosystem I and Photosystem II Subunits	psa	16	psaF; photosystem I subunit III	Photosynthesis	0
K02694	9.4_A_4C	9	Middle	9_Middle	Carbon	Oxygenic Photosynthesis	Assembly of Photosynthetic Complex	Photosystem I and Photosystem II Subunits	psa	16	psaF; photosystem I subunit III	Photosynthesis	0
K02694	9.4_C_4A	9	Middle	9_Middle	Carbon	Oxygenic Photosynthesis	Assembly of Photosynthetic Complex	Photosystem I and Photosystem II Subunits	psa	16	psaF; photosystem I subunit III	Photosynthesis	0
K02694	9.4_B_4A	9	Middle	9_Middle	Carbon	Oxygenic Photosynthesis	Assembly of Photosynthetic Complex	Photosystem I and Photosystem II Subunits	psa	16	psaF; photosystem I subunit III	Photosynthesis	0
K02694	9.4_C_4C	9	Middle	9_Middle	Carbon	Oxygenic Photosynthesis	Assembly of Photosynthetic Complex	Photosystem I and Photosystem II Subunits	psa	16	psaF; photosystem I subunit III	Photosynthesis	0
K02694	9.4_A_4B	9	Middle	9_Middle	Carbon	Oxygenic Photosynthesis	Assembly of Photosynthetic Complex	Photosystem I and Photosystem II Subunits	psa	16	psaF; photosystem I subunit III	Photosynthesis	0
K02694	9.4_A_4D	9	Middle	9_Middle	Carbon	Oxygenic Photosynthesis	Assembly of Photosynthetic Complex	Photosystem I and Photosystem II Subunits	psa	16	psaF; photosystem I subunit III	Photosynthesis	0
K02698	9.4_B_4A	9	Middle	9_Middle	Carbon	Oxygenic Photosynthesis	Assembly of Photosynthetic Complex	Photosystem I and Photosystem II Subunits	psa	16	psaK; photosystem I subunit X	Photosynthesis_Proteins	0
K02698	9.4_C_4A	9	Middle	9_Middle	Carbon	Oxygenic Photosynthesis	Assembly of Photosynthetic Complex	Photosystem I and Photosystem II Subunits	psa	16	psaK; photosystem I subunit X	Photosynthesis_Proteins	0
K02698	9.4_A_4B	9	Middle	9_Middle	Carbon	Oxygenic Photosynthesis	Assembly of Photosynthetic Complex	Photosystem I and Photosystem II Subunits	psa	16	psaK; photosystem I subunit X	Photosynthesis_Proteins	0
K02698	9.4_A_4C	9	Middle	9_Middle	Carbon	Oxygenic Photosynthesis	Assembly of Photosynthetic Complex	Photosystem I and Photosystem II Subunits	psa	16	psaK; photosystem I subunit X	Photosynthesis_Proteins	0
K02698	9.4_C_4B	9	Middle	9_Middle	Carbon	Oxygenic Photosynthesis	Assembly of Photosynthetic Complex	Photosystem I and Photosystem II Subunits	psa	16	psaK; photosystem I subunit X	Photosynthesis_Proteins	0
K02698	9.4_C_4C	9	Middle	9_Middle	Carbon	Oxygenic Photosynthesis	Assembly of Photosynthetic Complex	Photosystem I and Photosystem II Subunits	psa	16	psaK; photosystem I subunit X	Photosynthesis_Proteins	0
K02698	9.4_A_4D	9	Middle	9_Middle	Carbon	Oxygenic Photosynthesis	Assembly of Photosynthetic Complex	Photosystem I and Photosystem II Subunits	psa	16	psaK; photosystem I subunit X	Photosynthesis_Proteins	0
K02698	9.4_A_4A	9	Middle	9_Middle	Carbon	Oxygenic Photosynthesis	Assembly of Photosynthetic Complex	Photosystem I and Photosystem II Subunits	psa	16	psaK; photosystem I subunit X	Photosynthesis_Proteins	0
K02699	9.4_A_4C	9	Middle	9_Middle	Carbon	Oxygenic Photosynthesis	Assembly of Photosynthetic Complex	Photosystem I and Photosystem II Subunits	psa	16	psaL; photosystem I subunit XI	Photosynthesis	6
K02699	9.4_B_4A	9	Middle	9_Middle	Carbon	Oxygenic Photosynthesis	Assembly of Photosynthetic Complex	Photosystem I and Photosystem II Subunits	psa	16	psaL; photosystem I subunit XI	Photosynthesis	0
K02699	9.4_A_4A	9	Middle	9_Middle	Carbon	Oxygenic Photosynthesis	Assembly of Photosynthetic Complex	Photosystem I and Photosystem II Subunits	psa	16	psaL; photosystem I subunit XI	Photosynthesis	0
K02699	9.4_C_4C	9	Middle	9_Middle	Carbon	Oxygenic Photosynthesis	Assembly of Photosynthetic Complex	Photosystem I and Photosystem II Subunits	psa	16	psaL; photosystem I subunit XI	Photosynthesis	5
K02699	9.4_A_4B	9	Middle	9_Middle	Carbon	Oxygenic Photosynthesis	Assembly of Photosynthetic Complex	Photosystem I and Photosystem II Subunits	psa	16	psaL; photosystem I subunit XI	Photosynthesis	0
K02699	9.4_A_4D	9	Middle	9_Middle	Carbon	Oxygenic Photosynthesis	Assembly of Photosynthetic Complex	Photosystem I and Photosystem II Subunits	psa	16	psaL; photosystem I subunit XI	Photosynthesis	0
K02699	9.4_C_4A	9	Middle	9_Middle	Carbon	Oxygenic Photosynthesis	Assembly of Photosynthetic Complex	Photosystem I and Photosystem II Subunits	psa	16	psaL; photosystem I subunit XI	Photosynthesis	0
K02699	9.4_C_4B	9	Middle	9_Middle	Carbon	Oxygenic Photosynthesis	Assembly of Photosynthetic Complex	Photosystem I and Photosystem II Subunits	psa	16	psaL; photosystem I subunit XI	Photosynthesis	5
K02703	9.4_A_4C	9	Middle	9_Middle	Carbon	Oxygenic Photosynthesis	Assembly of Photosynthetic Complex	Photosystem I and Photosystem II Subunits	psb	27	psbA; photosystem II P680 reaction center D1 protein [EC:1.10.3.9]	Photosynthesis_Proteins	20
K02703	9.4_B_4A	9	Middle	9_Middle	Carbon	Oxygenic Photosynthesis	Assembly of Photosynthetic Complex	Photosystem I and Photosystem II Subunits	psb	27	psbA; photosystem II P680 reaction center D1 protein [EC:1.10.3.9]	Photosynthesis_Proteins	58
K02703	9.4_A_4B	9	Middle	9_Middle	Carbon	Oxygenic Photosynthesis	Assembly of Photosynthetic Complex	Photosystem I and Photosystem II Subunits	psb	27	psbA; photosystem II P680 reaction center D1 protein [EC:1.10.3.9]	Photosynthesis_Proteins	31
K02703	9.4_C_4C	9	Middle	9_Middle	Carbon	Oxygenic Photosynthesis	Assembly of Photosynthetic Complex	Photosystem I and Photosystem II Subunits	psb	27	psbA; photosystem II P680 reaction center D1 protein [EC:1.10.3.9]	Photosynthesis_Proteins	17
K02703	9.4_A_4D	9	Middle	9_Middle	Carbon	Oxygenic Photosynthesis	Assembly of Photosynthetic Complex	Photosystem I and Photosystem II Subunits	psb	27	psbA; photosystem II P680 reaction center D1 protein [EC:1.10.3.9]	Photosynthesis_Proteins	29
K02703	9.4_C_4A	9	Middle	9_Middle	Carbon	Oxygenic Photosynthesis	Assembly of Photosynthetic Complex	Photosystem I and Photosystem II Subunits	psb	27	psbA; photosystem II P680 reaction center D1 protein [EC:1.10.3.9]	Photosynthesis_Proteins	25
K02703	9.4_A_4A	9	Middle	9_Middle	Carbon	Oxygenic Photosynthesis	Assembly of Photosynthetic Complex	Photosystem I and Photosystem II Subunits	psb	27	psbA; photosystem II P680 reaction center D1 protein [EC:1.10.3.9]	Photosynthesis_Proteins	10
K02703	9.4_C_4B	9	Middle	9_Middle	Carbon	Oxygenic Photosynthesis	Assembly of Photosynthetic Complex	Photosystem I and Photosystem II Subunits	psb	27	psbA; photosystem II P680 reaction center D1 protein [EC:1.10.3.9]	Photosynthesis_Proteins	17
K02704	9.4_A_4D	9	Middle	9_Middle	Carbon	Oxygenic Photosynthesis	Assembly of Photosynthetic Complex	Photosystem I and Photosystem II Subunits	psb	27	psbB; photosystem II CP47 chlorophyll apoprotein	Photosynthesis_Proteins	11
K02704	9.4_C_4A	9	Middle	9_Middle	Carbon	Oxygenic Photosynthesis	Assembly of Photosynthetic Complex	Photosystem I and Photosystem II Subunits	psb	27	psbB; photosystem II CP47 chlorophyll apoprotein	Photosynthesis_Proteins	10
K02704	9.4_A_4C	9	Middle	9_Middle	Carbon	Oxygenic Photosynthesis	Assembly of Photosynthetic Complex	Photosystem I and Photosystem II Subunits	psb	27	psbB; photosystem II CP47 chlorophyll apoprotein	Photosynthesis_Proteins	9
K02704	9.4_A_4B	9	Middle	9_Middle	Carbon	Oxygenic Photosynthesis	Assembly of Photosynthetic Complex	Photosystem I and Photosystem II Subunits	psb	27	psbB; photosystem II CP47 chlorophyll apoprotein	Photosynthesis_Proteins	8
K02704	9.4_B_4A	9	Middle	9_Middle	Carbon	Oxygenic Photosynthesis	Assembly of Photosynthetic Complex	Photosystem I and Photosystem II Subunits	psb	27	psbB; photosystem II CP47 chlorophyll apoprotein	Photosynthesis_Proteins	21
K02704	9.4_A_4A	9	Middle	9_Middle	Carbon	Oxygenic Photosynthesis	Assembly of Photosynthetic Complex	Photosystem I and Photosystem II Subunits	psb	27	psbB; photosystem II CP47 chlorophyll apoprotein	Photosynthesis_Proteins	7
K02704	9.4_C_4B	9	Middle	9_Middle	Carbon	Oxygenic Photosynthesis	Assembly of Photosynthetic Complex	Photosystem I and Photosystem II Subunits	psb	27	psbB; photosystem II CP47 chlorophyll apoprotein	Photosynthesis_Proteins	5
K02704	9.4_C_4C	9	Middle	9_Middle	Carbon	Oxygenic Photosynthesis	Assembly of Photosynthetic Complex	Photosystem I and Photosystem II Subunits	psb	27	psbB; photosystem II CP47 chlorophyll apoprotein	Photosynthesis_Proteins	4
K02705	9.4_A_4D	9	Middle	9_Middle	Carbon	Oxygenic Photosynthesis	Assembly of Photosynthetic Complex	Photosystem I and Photosystem II Subunits	psb	27	psbC; photosystem II CP43 chlorophyll apoprotein	Photosynthesis	15
K02705	9.4_B_4A	9	Middle	9_Middle	Carbon	Oxygenic Photosynthesis	Assembly of Photosynthetic Complex	Photosystem I and Photosystem II Subunits	psb	27	psbC; photosystem II CP43 chlorophyll apoprotein	Photosynthesis	12
K02705	9.4_C_4C	9	Middle	9_Middle	Carbon	Oxygenic Photosynthesis	Assembly of Photosynthetic Complex	Photosystem I and Photosystem II Subunits	psb	27	psbC; photosystem II CP43 chlorophyll apoprotein	Photosynthesis	0
K02705	9.4_A_4B	9	Middle	9_Middle	Carbon	Oxygenic Photosynthesis	Assembly of Photosynthetic Complex	Photosystem I and Photosystem II Subunits	psb	27	psbC; photosystem II CP43 chlorophyll apoprotein	Photosynthesis	14
K02705	9.4_C_4A	9	Middle	9_Middle	Carbon	Oxygenic Photosynthesis	Assembly of Photosynthetic Complex	Photosystem I and Photosystem II Subunits	psb	27	psbC; photosystem II CP43 chlorophyll apoprotein	Photosynthesis	7
K02705	9.4_A_4A	9	Middle	9_Middle	Carbon	Oxygenic Photosynthesis	Assembly of Photosynthetic Complex	Photosystem I and Photosystem II Subunits	psb	27	psbC; photosystem II CP43 chlorophyll apoprotein	Photosynthesis	2
K02705	9.4_A_4C	9	Middle	9_Middle	Carbon	Oxygenic Photosynthesis	Assembly of Photosynthetic Complex	Photosystem I and Photosystem II Subunits	psb	27	psbC; photosystem II CP43 chlorophyll apoprotein	Photosynthesis	8
K02705	9.4_C_4B	9	Middle	9_Middle	Carbon	Oxygenic Photosynthesis	Assembly of Photosynthetic Complex	Photosystem I and Photosystem II Subunits	psb	27	psbC; photosystem II CP43 chlorophyll apoprotein	Photosynthesis	6
K02706	9.4_B_4A	9	Middle	9_Middle	Carbon	Oxygenic Photosynthesis	Assembly of Photosynthetic Complex	Photosystem I and Photosystem II Subunits	psb	27	psbD; photosystem II P680 reaction center D2 protein [EC:1.10.3.9]	Photosynthesis	42
K02706	9.4_A_4D	9	Middle	9_Middle	Carbon	Oxygenic Photosynthesis	Assembly of Photosynthetic Complex	Photosystem I and Photosystem II Subunits	psb	27	psbD; photosystem II P680 reaction center D2 protein [EC:1.10.3.9]	Photosynthesis	15
K02706	9.4_C_4A	9	Middle	9_Middle	Carbon	Oxygenic Photosynthesis	Assembly of Photosynthetic Complex	Photosystem I and Photosystem II Subunits	psb	27	psbD; photosystem II P680 reaction center D2 protein [EC:1.10.3.9]	Photosynthesis	18
K02706	9.4_C_4C	9	Middle	9_Middle	Carbon	Oxygenic Photosynthesis	Assembly of Photosynthetic Complex	Photosystem I and Photosystem II Subunits	psb	27	psbD; photosystem II P680 reaction center D2 protein [EC:1.10.3.9]	Photosynthesis	7
K02706	9.4_A_4A	9	Middle	9_Middle	Carbon	Oxygenic Photosynthesis	Assembly of Photosynthetic Complex	Photosystem I and Photosystem II Subunits	psb	27	psbD; photosystem II P680 reaction center D2 protein [EC:1.10.3.9]	Photosynthesis	11
K02706	9.4_C_4B	9	Middle	9_Middle	Carbon	Oxygenic Photosynthesis	Assembly of Photosynthetic Complex	Photosystem I and Photosystem II Subunits	psb	27	psbD; photosystem II P680 reaction center D2 protein [EC:1.10.3.9]	Photosynthesis	12
K02706	9.4_A_4C	9	Middle	9_Middle	Carbon	Oxygenic Photosynthesis	Assembly of Photosynthetic Complex	Photosystem I and Photosystem II Subunits	psb	27	psbD; photosystem II P680 reaction center D2 protein [EC:1.10.3.9]	Photosynthesis	13
K02706	9.4_A_4B	9	Middle	9_Middle	Carbon	Oxygenic Photosynthesis	Assembly of Photosynthetic Complex	Photosystem I and Photosystem II Subunits	psb	27	psbD; photosystem II P680 reaction center D2 protein [EC:1.10.3.9]	Photosynthesis	25
K02707	9.4_A_4C	9	Middle	9_Middle	Carbon	Oxygenic Photosynthesis	Assembly of Photosynthetic Complex	Photosystem I and Photosystem II Subunits	psb	27	psbE; photosystem II cytochrome b559 subunit alpha	Photosynthesis	0
K02707	9.4_A_4D	9	Middle	9_Middle	Carbon	Oxygenic Photosynthesis	Assembly of Photosynthetic Complex	Photosystem I and Photosystem II Subunits	psb	27	psbE; photosystem II cytochrome b559 subunit alpha	Photosynthesis	0
K02707	9.4_A_4A	9	Middle	9_Middle	Carbon	Oxygenic Photosynthesis	Assembly of Photosynthetic Complex	Photosystem I and Photosystem II Subunits	psb	27	psbE; photosystem II cytochrome b559 subunit alpha	Photosynthesis	0
K02707	9.4_C_4A	9	Middle	9_Middle	Carbon	Oxygenic Photosynthesis	Assembly of Photosynthetic Complex	Photosystem I and Photosystem II Subunits	psb	27	psbE; photosystem II cytochrome b559 subunit alpha	Photosynthesis	0
K02707	9.4_C_4B	9	Middle	9_Middle	Carbon	Oxygenic Photosynthesis	Assembly of Photosynthetic Complex	Photosystem I and Photosystem II Subunits	psb	27	psbE; photosystem II cytochrome b559 subunit alpha	Photosynthesis	0
K02707	9.4_C_4C	9	Middle	9_Middle	Carbon	Oxygenic Photosynthesis	Assembly of Photosynthetic Complex	Photosystem I and Photosystem II Subunits	psb	27	psbE; photosystem II cytochrome b559 subunit alpha	Photosynthesis	0
K02707	9.4_A_4B	9	Middle	9_Middle	Carbon	Oxygenic Photosynthesis	Assembly of Photosynthetic Complex	Photosystem I and Photosystem II Subunits	psb	27	psbE; photosystem II cytochrome b559 subunit alpha	Photosynthesis	0
K02707	9.4_B_4A	9	Middle	9_Middle	Carbon	Oxygenic Photosynthesis	Assembly of Photosynthetic Complex	Photosystem I and Photosystem II Subunits	psb	27	psbE; photosystem II cytochrome b559 subunit alpha	Photosynthesis	0
K02709	9.4_A_4D	9	Middle	9_Middle	Carbon	Oxygenic Photosynthesis	Assembly of Photosynthetic Complex	Photosystem I and Photosystem II Subunits	psb	27	psbH; photosystem II PsbH protein	Photosynthesis	0
K02709	9.4_B_4A	9	Middle	9_Middle	Carbon	Oxygenic Photosynthesis	Assembly of Photosynthetic Complex	Photosystem I and Photosystem II Subunits	psb	27	psbH; photosystem II PsbH protein	Photosynthesis	0
K02709	9.4_C_4B	9	Middle	9_Middle	Carbon	Oxygenic Photosynthesis	Assembly of Photosynthetic Complex	Photosystem I and Photosystem II Subunits	psb	27	psbH; photosystem II PsbH protein	Photosynthesis	0
K02709	9.4_C_4A	9	Middle	9_Middle	Carbon	Oxygenic Photosynthesis	Assembly of Photosynthetic Complex	Photosystem I and Photosystem II Subunits	psb	27	psbH; photosystem II PsbH protein	Photosynthesis	0
K02709	9.4_A_4B	9	Middle	9_Middle	Carbon	Oxygenic Photosynthesis	Assembly of Photosynthetic Complex	Photosystem I and Photosystem II Subunits	psb	27	psbH; photosystem II PsbH protein	Photosynthesis	0
K02709	9.4_C_4C	9	Middle	9_Middle	Carbon	Oxygenic Photosynthesis	Assembly of Photosynthetic Complex	Photosystem I and Photosystem II Subunits	psb	27	psbH; photosystem II PsbH protein	Photosynthesis	0
K02709	9.4_A_4C	9	Middle	9_Middle	Carbon	Oxygenic Photosynthesis	Assembly of Photosynthetic Complex	Photosystem I and Photosystem II Subunits	psb	27	psbH; photosystem II PsbH protein	Photosynthesis	0
K02709	9.4_A_4A	9	Middle	9_Middle	Carbon	Oxygenic Photosynthesis	Assembly of Photosynthetic Complex	Photosystem I and Photosystem II Subunits	psb	27	psbH; photosystem II PsbH protein	Photosynthesis	0
K02716	9.4_A_4D	9	Middle	9_Middle	Carbon	Oxygenic Photosynthesis	Assembly of Photosynthetic Complex	Photosystem I and Photosystem II Subunits	psb	27	psbO; photosystem II oxygen-evolving enhancer protein 1	Photosynthesis	8
K02716	9.4_C_4B	9	Middle	9_Middle	Carbon	Oxygenic Photosynthesis	Assembly of Photosynthetic Complex	Photosystem I and Photosystem II Subunits	psb	27	psbO; photosystem II oxygen-evolving enhancer protein 1	Photosynthesis	3
K02716	9.4_C_4A	9	Middle	9_Middle	Carbon	Oxygenic Photosynthesis	Assembly of Photosynthetic Complex	Photosystem I and Photosystem II Subunits	psb	27	psbO; photosystem II oxygen-evolving enhancer protein 1	Photosynthesis	0
K02716	9.4_C_4C	9	Middle	9_Middle	Carbon	Oxygenic Photosynthesis	Assembly of Photosynthetic Complex	Photosystem I and Photosystem II Subunits	psb	27	psbO; photosystem II oxygen-evolving enhancer protein 1	Photosynthesis	0
K02716	9.4_B_4A	9	Middle	9_Middle	Carbon	Oxygenic Photosynthesis	Assembly of Photosynthetic Complex	Photosystem I and Photosystem II Subunits	psb	27	psbO; photosystem II oxygen-evolving enhancer protein 1	Photosynthesis	5
K02716	9.4_A_4B	9	Middle	9_Middle	Carbon	Oxygenic Photosynthesis	Assembly of Photosynthetic Complex	Photosystem I and Photosystem II Subunits	psb	27	psbO; photosystem II oxygen-evolving enhancer protein 1	Photosynthesis	5
K02716	9.4_A_4C	9	Middle	9_Middle	Carbon	Oxygenic Photosynthesis	Assembly of Photosynthetic Complex	Photosystem I and Photosystem II Subunits	psb	27	psbO; photosystem II oxygen-evolving enhancer protein 1	Photosynthesis	0
K02716	9.4_A_4A	9	Middle	9_Middle	Carbon	Oxygenic Photosynthesis	Assembly of Photosynthetic Complex	Photosystem I and Photosystem II Subunits	psb	27	psbO; photosystem II oxygen-evolving enhancer protein 1	Photosynthesis	0
K02717	9.4_A_4D	9	Middle	9_Middle	Carbon	Oxygenic Photosynthesis	Assembly of Photosynthetic Complex	Photosystem I and Photosystem II Subunits	psb	27	psbP; photosystem II oxygen-evolving enhancer protein 2	Photosynthesis_Proteins	12
K02717	9.4_B_4A	9	Middle	9_Middle	Carbon	Oxygenic Photosynthesis	Assembly of Photosynthetic Complex	Photosystem I and Photosystem II Subunits	psb	27	psbP; photosystem II oxygen-evolving enhancer protein 2	Photosynthesis_Proteins	6
K02717	9.4_C_4B	9	Middle	9_Middle	Carbon	Oxygenic Photosynthesis	Assembly of Photosynthetic Complex	Photosystem I and Photosystem II Subunits	psb	27	psbP; photosystem II oxygen-evolving enhancer protein 2	Photosynthesis_Proteins	3
K02717	9.4_C_4A	9	Middle	9_Middle	Carbon	Oxygenic Photosynthesis	Assembly of Photosynthetic Complex	Photosystem I and Photosystem II Subunits	psb	27	psbP; photosystem II oxygen-evolving enhancer protein 2	Photosynthesis_Proteins	8
K02717	9.4_C_4C	9	Middle	9_Middle	Carbon	Oxygenic Photosynthesis	Assembly of Photosynthetic Complex	Photosystem I and Photosystem II Subunits	psb	27	psbP; photosystem II oxygen-evolving enhancer protein 2	Photosynthesis_Proteins	0
K02717	9.4_A_4A	9	Middle	9_Middle	Carbon	Oxygenic Photosynthesis	Assembly of Photosynthetic Complex	Photosystem I and Photosystem II Subunits	psb	27	psbP; photosystem II oxygen-evolving enhancer protein 2	Photosynthesis_Proteins	0
K02717	9.4_A_4B	9	Middle	9_Middle	Carbon	Oxygenic Photosynthesis	Assembly of Photosynthetic Complex	Photosystem I and Photosystem II Subunits	psb	27	psbP; photosystem II oxygen-evolving enhancer protein 2	Photosynthesis_Proteins	11
K02717	9.4_A_4C	9	Middle	9_Middle	Carbon	Oxygenic Photosynthesis	Assembly of Photosynthetic Complex	Photosystem I and Photosystem II Subunits	psb	27	psbP; photosystem II oxygen-evolving enhancer protein 2	Photosynthesis_Proteins	0
K02719	9.4_B_4A	9	Middle	9_Middle	Carbon	Oxygenic Photosynthesis	Assembly of Photosynthetic Complex	Photosystem I and Photosystem II Subunits	psb	27	psbU; photosystem II PsbU protein	Photosynthesis	0
K02719	9.4_C_4B	9	Middle	9_Middle	Carbon	Oxygenic Photosynthesis	Assembly of Photosynthetic Complex	Photosystem I and Photosystem II Subunits	psb	27	psbU; photosystem II PsbU protein	Photosynthesis	0
K02719	9.4_A_4B	9	Middle	9_Middle	Carbon	Oxygenic Photosynthesis	Assembly of Photosynthetic Complex	Photosystem I and Photosystem II Subunits	psb	27	psbU; photosystem II PsbU protein	Photosynthesis	7
K02719	9.4_A_4A	9	Middle	9_Middle	Carbon	Oxygenic Photosynthesis	Assembly of Photosynthetic Complex	Photosystem I and Photosystem II Subunits	psb	27	psbU; photosystem II PsbU protein	Photosynthesis	0
K02719	9.4_A_4D	9	Middle	9_Middle	Carbon	Oxygenic Photosynthesis	Assembly of Photosynthetic Complex	Photosystem I and Photosystem II Subunits	psb	27	psbU; photosystem II PsbU protein	Photosynthesis	0
K02719	9.4_A_4C	9	Middle	9_Middle	Carbon	Oxygenic Photosynthesis	Assembly of Photosynthetic Complex	Photosystem I and Photosystem II Subunits	psb	27	psbU; photosystem II PsbU protein	Photosynthesis	4
K02719	9.4_C_4A	9	Middle	9_Middle	Carbon	Oxygenic Photosynthesis	Assembly of Photosynthetic Complex	Photosystem I and Photosystem II Subunits	psb	27	psbU; photosystem II PsbU protein	Photosynthesis	0
K02719	9.4_C_4C	9	Middle	9_Middle	Carbon	Oxygenic Photosynthesis	Assembly of Photosynthetic Complex	Photosystem I and Photosystem II Subunits	psb	27	psbU; photosystem II PsbU protein	Photosynthesis	0
K02720	9.4_B_4A	9	Middle	9_Middle	Carbon	Oxygenic Photosynthesis	Assembly of Photosynthetic Complex	Photosystem I and Photosystem II Subunits	psb	27	psbV; photosystem II cytochrome c550	Photosynthesis_Proteins	1
K02720	9.4_C_4B	9	Middle	9_Middle	Carbon	Oxygenic Photosynthesis	Assembly of Photosynthetic Complex	Photosystem I and Photosystem II Subunits	psb	27	psbV; photosystem II cytochrome c550	Photosynthesis_Proteins	0
K02720	9.4_A_4D	9	Middle	9_Middle	Carbon	Oxygenic Photosynthesis	Assembly of Photosynthetic Complex	Photosystem I and Photosystem II Subunits	psb	27	psbV; photosystem II cytochrome c550	Photosynthesis_Proteins	0
K02720	9.4_A_4A	9	Middle	9_Middle	Carbon	Oxygenic Photosynthesis	Assembly of Photosynthetic Complex	Photosystem I and Photosystem II Subunits	psb	27	psbV; photosystem II cytochrome c550	Photosynthesis_Proteins	0
K02720	9.4_C_4A	9	Middle	9_Middle	Carbon	Oxygenic Photosynthesis	Assembly of Photosynthetic Complex	Photosystem I and Photosystem II Subunits	psb	27	psbV; photosystem II cytochrome c550	Photosynthesis_Proteins	0
K02720	9.4_A_4C	9	Middle	9_Middle	Carbon	Oxygenic Photosynthesis	Assembly of Photosynthetic Complex	Photosystem I and Photosystem II Subunits	psb	27	psbV; photosystem II cytochrome c550	Photosynthesis_Proteins	0
K02720	9.4_C_4C	9	Middle	9_Middle	Carbon	Oxygenic Photosynthesis	Assembly of Photosynthetic Complex	Photosystem I and Photosystem II Subunits	psb	27	psbV; photosystem II cytochrome c550	Photosynthesis_Proteins	0
K02720	9.4_A_4B	9	Middle	9_Middle	Carbon	Oxygenic Photosynthesis	Assembly of Photosynthetic Complex	Photosystem I and Photosystem II Subunits	psb	27	psbV; photosystem II cytochrome c550	Photosynthesis_Proteins	17
K02724	9.4_B_4A	9	Middle	9_Middle	Carbon	Oxygenic Photosynthesis	Assembly of Photosynthetic Complex	Photosystem I and Photosystem II Subunits	psb	27	psbZ; photosystem II PsbZ protein	Photosynthesis	0
K02724	9.4_A_4D	9	Middle	9_Middle	Carbon	Oxygenic Photosynthesis	Assembly of Photosynthetic Complex	Photosystem I and Photosystem II Subunits	psb	27	psbZ; photosystem II PsbZ protein	Photosynthesis	0
K02724	9.4_C_4A	9	Middle	9_Middle	Carbon	Oxygenic Photosynthesis	Assembly of Photosynthetic Complex	Photosystem I and Photosystem II Subunits	psb	27	psbZ; photosystem II PsbZ protein	Photosynthesis	0
K02724	9.4_C_4B	9	Middle	9_Middle	Carbon	Oxygenic Photosynthesis	Assembly of Photosynthetic Complex	Photosystem I and Photosystem II Subunits	psb	27	psbZ; photosystem II PsbZ protein	Photosynthesis	0
K02724	9.4_C_4C	9	Middle	9_Middle	Carbon	Oxygenic Photosynthesis	Assembly of Photosynthetic Complex	Photosystem I and Photosystem II Subunits	psb	27	psbZ; photosystem II PsbZ protein	Photosynthesis	0
K02724	9.4_A_4C	9	Middle	9_Middle	Carbon	Oxygenic Photosynthesis	Assembly of Photosynthetic Complex	Photosystem I and Photosystem II Subunits	psb	27	psbZ; photosystem II PsbZ protein	Photosynthesis	0
K02724	9.4_A_4B	9	Middle	9_Middle	Carbon	Oxygenic Photosynthesis	Assembly of Photosynthetic Complex	Photosystem I and Photosystem II Subunits	psb	27	psbZ; photosystem II PsbZ protein	Photosynthesis	0
K02724	9.4_A_4A	9	Middle	9_Middle	Carbon	Oxygenic Photosynthesis	Assembly of Photosynthetic Complex	Photosystem I and Photosystem II Subunits	psb	27	psbZ; photosystem II PsbZ protein	Photosynthesis	0
K03388	9.4_A_4C	9	Middle	9_Middle	Carbon	Methanogenesis	Methane Oxidation	Methylreductase, heterodisulphide reductase	hdr	5	hdrA; heterodisulfide reductase subunit A [EC:1.8.98.1]	Methane_Metabolism	0
K03388	9.4_A_4B	9	Middle	9_Middle	Carbon	Methanogenesis	Methane Oxidation	Methylreductase, heterodisulphide reductase	hdr	5	hdrA; heterodisulfide reductase subunit A [EC:1.8.98.1]	Methane_Metabolism	0
K03388	9.4_C_4C	9	Middle	9_Middle	Carbon	Methanogenesis	Methane Oxidation	Methylreductase, heterodisulphide reductase	hdr	5	hdrA; heterodisulfide reductase subunit A [EC:1.8.98.1]	Methane_Metabolism	0
K03388	9.4_A_4D	9	Middle	9_Middle	Carbon	Methanogenesis	Methane Oxidation	Methylreductase, heterodisulphide reductase	hdr	5	hdrA; heterodisulfide reductase subunit A [EC:1.8.98.1]	Methane_Metabolism	0
K03388	9.4_C_4A	9	Middle	9_Middle	Carbon	Methanogenesis	Methane Oxidation	Methylreductase, heterodisulphide reductase	hdr	5	hdrA; heterodisulfide reductase subunit A [EC:1.8.98.1]	Methane_Metabolism	0
K03388	9.4_C_4B	9	Middle	9_Middle	Carbon	Methanogenesis	Methane Oxidation	Methylreductase, heterodisulphide reductase	hdr	5	hdrA; heterodisulfide reductase subunit A [EC:1.8.98.1]	Methane_Metabolism	0
K03388	9.4_B_4A	9	Middle	9_Middle	Carbon	Methanogenesis	Methane Oxidation	Methylreductase, heterodisulphide reductase	hdr	5	hdrA; heterodisulfide reductase subunit A [EC:1.8.98.1]	Methane_Metabolism	0
K03388	9.4_A_4A	9	Middle	9_Middle	Carbon	Methanogenesis	Methane Oxidation	Methylreductase, heterodisulphide reductase	hdr	5	hdrA; heterodisulfide reductase subunit A [EC:1.8.98.1]	Methane_Metabolism	0
K03389	9.4_A_4B	9	Middle	9_Middle	Carbon	Methanogenesis	Methane Oxidation	Methylreductase, heterodisulphide reductase	hdr	5	hdrB; heterodisulfide reductase subunit B [EC:1.8.98.1]	Methane_Metabolism	0
K03389	9.4_B_4A	9	Middle	9_Middle	Carbon	Methanogenesis	Methane Oxidation	Methylreductase, heterodisulphide reductase	hdr	5	hdrB; heterodisulfide reductase subunit B [EC:1.8.98.1]	Methane_Metabolism	0
K03389	9.4_C_4A	9	Middle	9_Middle	Carbon	Methanogenesis	Methane Oxidation	Methylreductase, heterodisulphide reductase	hdr	5	hdrB; heterodisulfide reductase subunit B [EC:1.8.98.1]	Methane_Metabolism	0
K03389	9.4_C_4B	9	Middle	9_Middle	Carbon	Methanogenesis	Methane Oxidation	Methylreductase, heterodisulphide reductase	hdr	5	hdrB; heterodisulfide reductase subunit B [EC:1.8.98.1]	Methane_Metabolism	0
K03389	9.4_A_4C	9	Middle	9_Middle	Carbon	Methanogenesis	Methane Oxidation	Methylreductase, heterodisulphide reductase	hdr	5	hdrB; heterodisulfide reductase subunit B [EC:1.8.98.1]	Methane_Metabolism	0
K03389	9.4_A_4D	9	Middle	9_Middle	Carbon	Methanogenesis	Methane Oxidation	Methylreductase, heterodisulphide reductase	hdr	5	hdrB; heterodisulfide reductase subunit B [EC:1.8.98.1]	Methane_Metabolism	0
K03389	9.4_C_4C	9	Middle	9_Middle	Carbon	Methanogenesis	Methane Oxidation	Methylreductase, heterodisulphide reductase	hdr	5	hdrB; heterodisulfide reductase subunit B [EC:1.8.98.1]	Methane_Metabolism	0
K03389	9.4_A_4A	9	Middle	9_Middle	Carbon	Methanogenesis	Methane Oxidation	Methylreductase, heterodisulphide reductase	hdr	5	hdrB; heterodisulfide reductase subunit B [EC:1.8.98.1]	Methane_Metabolism	0
K03390	9.4_A_4C	9	Middle	9_Middle	Carbon	Methanogenesis	Methane Oxidation	Methylreductase, heterodisulphide reductase	hdr	5	hdrC; heterodisulfide reductase subunit C [EC:1.8.98.1]	Methane_Metabolism	0
K03390	9.4_C_4C	9	Middle	9_Middle	Carbon	Methanogenesis	Methane Oxidation	Methylreductase, heterodisulphide reductase	hdr	5	hdrC; heterodisulfide reductase subunit C [EC:1.8.98.1]	Methane_Metabolism	0
K03390	9.4_A_4D	9	Middle	9_Middle	Carbon	Methanogenesis	Methane Oxidation	Methylreductase, heterodisulphide reductase	hdr	5	hdrC; heterodisulfide reductase subunit C [EC:1.8.98.1]	Methane_Metabolism	0
K03390	9.4_C_4A	9	Middle	9_Middle	Carbon	Methanogenesis	Methane Oxidation	Methylreductase, heterodisulphide reductase	hdr	5	hdrC; heterodisulfide reductase subunit C [EC:1.8.98.1]	Methane_Metabolism	0
K03390	9.4_A_4B	9	Middle	9_Middle	Carbon	Methanogenesis	Methane Oxidation	Methylreductase, heterodisulphide reductase	hdr	5	hdrC; heterodisulfide reductase subunit C [EC:1.8.98.1]	Methane_Metabolism	0
K03390	9.4_A_4A	9	Middle	9_Middle	Carbon	Methanogenesis	Methane Oxidation	Methylreductase, heterodisulphide reductase	hdr	5	hdrC; heterodisulfide reductase subunit C [EC:1.8.98.1]	Methane_Metabolism	0
K03390	9.4_B_4A	9	Middle	9_Middle	Carbon	Methanogenesis	Methane Oxidation	Methylreductase, heterodisulphide reductase	hdr	5	hdrC; heterodisulfide reductase subunit C [EC:1.8.98.1]	Methane_Metabolism	0
K03390	9.4_C_4B	9	Middle	9_Middle	Carbon	Methanogenesis	Methane Oxidation	Methylreductase, heterodisulphide reductase	hdr	5	hdrC; heterodisulfide reductase subunit C [EC:1.8.98.1]	Methane_Metabolism	0
K04561	9.4_A_4C	9	Middle	9_Middle	Nitrogen	Denitrification	Nitrogenase	NO Reductase	nor	2	norB; nitric oxide reductase subunit B [EC:1.7.2.5]	Nitrogen_Metabolism	7
K04561	9.4_C_4A	9	Middle	9_Middle	Nitrogen	Denitrification	Nitrogenase	NO Reductase	nor	2	norB; nitric oxide reductase subunit B [EC:1.7.2.5]	Nitrogen_Metabolism	11
K04561	9.4_A_4A	9	Middle	9_Middle	Nitrogen	Denitrification	Nitrogenase	NO Reductase	nor	2	norB; nitric oxide reductase subunit B [EC:1.7.2.5]	Nitrogen_Metabolism	21
K04561	9.4_A_4D	9	Middle	9_Middle	Nitrogen	Denitrification	Nitrogenase	NO Reductase	nor	2	norB; nitric oxide reductase subunit B [EC:1.7.2.5]	Nitrogen_Metabolism	15
K04561	9.4_B_4A	9	Middle	9_Middle	Nitrogen	Denitrification	Nitrogenase	NO Reductase	nor	2	norB; nitric oxide reductase subunit B [EC:1.7.2.5]	Nitrogen_Metabolism	24
K04561	9.4_C_4B	9	Middle	9_Middle	Nitrogen	Denitrification	Nitrogenase	NO Reductase	nor	2	norB; nitric oxide reductase subunit B [EC:1.7.2.5]	Nitrogen_Metabolism	8
K04561	9.4_C_4C	9	Middle	9_Middle	Nitrogen	Denitrification	Nitrogenase	NO Reductase	nor	2	norB; nitric oxide reductase subunit B [EC:1.7.2.5]	Nitrogen_Metabolism	17
K04561	9.4_A_4B	9	Middle	9_Middle	Nitrogen	Denitrification	Nitrogenase	NO Reductase	nor	2	norB; nitric oxide reductase subunit B [EC:1.7.2.5]	Nitrogen_Metabolism	18
K06118	9.4_A_4B	9	Middle	9_Middle	Phosphorus	Phosphorus Limitation	Substitution of Nitrogen for Phosphorus in Membrane Lipids	Glycosyltransferases	sqd	2	SQD1, sqdB; UDP-sulfoquinovose synthase	Glycerolipid metabolism	7
K06118	9.4_C_4A	9	Middle	9_Middle	Phosphorus	Phosphorus Limitation	Substitution of Nitrogen for Phosphorus in Membrane Lipids	Glycosyltransferases	sqd	2	SQD1, sqdB; UDP-sulfoquinovose synthase	Glycerolipid metabolism	6
K06118	9.4_C_4C	9	Middle	9_Middle	Phosphorus	Phosphorus Limitation	Substitution of Nitrogen for Phosphorus in Membrane Lipids	Glycosyltransferases	sqd	2	SQD1, sqdB; UDP-sulfoquinovose synthase	Glycerolipid metabolism	11
K06118	9.4_A_4C	9	Middle	9_Middle	Phosphorus	Phosphorus Limitation	Substitution of Nitrogen for Phosphorus in Membrane Lipids	Glycosyltransferases	sqd	2	SQD1, sqdB; UDP-sulfoquinovose synthase	Glycerolipid metabolism	13
K06118	9.4_A_4D	9	Middle	9_Middle	Phosphorus	Phosphorus Limitation	Substitution of Nitrogen for Phosphorus in Membrane Lipids	Glycosyltransferases	sqd	2	SQD1, sqdB; UDP-sulfoquinovose synthase	Glycerolipid metabolism	7
K06118	9.4_C_4B	9	Middle	9_Middle	Phosphorus	Phosphorus Limitation	Substitution of Nitrogen for Phosphorus in Membrane Lipids	Glycosyltransferases	sqd	2	SQD1, sqdB; UDP-sulfoquinovose synthase	Glycerolipid metabolism	0
K06118	9.4_A_4A	9	Middle	9_Middle	Phosphorus	Phosphorus Limitation	Substitution of Nitrogen for Phosphorus in Membrane Lipids	Glycosyltransferases	sqd	2	SQD1, sqdB; UDP-sulfoquinovose synthase	Glycerolipid metabolism	14
K06118	9.4_B_4A	9	Middle	9_Middle	Phosphorus	Phosphorus Limitation	Substitution of Nitrogen for Phosphorus in Membrane Lipids	Glycosyltransferases	sqd	2	SQD1, sqdB; UDP-sulfoquinovose synthase	Glycerolipid metabolism	7
K06119	9.4_A_4D	9	Middle	9_Middle	Phosphorus	Phosphorus Limitation	Substitution of Nitrogen for Phosphorus in Membrane Lipids	Glycosyltransferases	sqd	2	SQD2; sulfoquinovosyltransferase	Glycerolipid metabolism	0
K06119	9.4_A_4C	9	Middle	9_Middle	Phosphorus	Phosphorus Limitation	Substitution of Nitrogen for Phosphorus in Membrane Lipids	Glycosyltransferases	sqd	2	SQD2; sulfoquinovosyltransferase	Glycerolipid metabolism	0
K06119	9.4_C_4C	9	Middle	9_Middle	Phosphorus	Phosphorus Limitation	Substitution of Nitrogen for Phosphorus in Membrane Lipids	Glycosyltransferases	sqd	2	SQD2; sulfoquinovosyltransferase	Glycerolipid metabolism	0
K06119	9.4_A_4B	9	Middle	9_Middle	Phosphorus	Phosphorus Limitation	Substitution of Nitrogen for Phosphorus in Membrane Lipids	Glycosyltransferases	sqd	2	SQD2; sulfoquinovosyltransferase	Glycerolipid metabolism	0
K06119	9.4_C_4B	9	Middle	9_Middle	Phosphorus	Phosphorus Limitation	Substitution of Nitrogen for Phosphorus in Membrane Lipids	Glycosyltransferases	sqd	2	SQD2; sulfoquinovosyltransferase	Glycerolipid metabolism	0
K06119	9.4_C_4A	9	Middle	9_Middle	Phosphorus	Phosphorus Limitation	Substitution of Nitrogen for Phosphorus in Membrane Lipids	Glycosyltransferases	sqd	2	SQD2; sulfoquinovosyltransferase	Glycerolipid metabolism	0
K06119	9.4_A_4A	9	Middle	9_Middle	Phosphorus	Phosphorus Limitation	Substitution of Nitrogen for Phosphorus in Membrane Lipids	Glycosyltransferases	sqd	2	SQD2; sulfoquinovosyltransferase	Glycerolipid metabolism	0
K06119	9.4_B_4A	9	Middle	9_Middle	Phosphorus	Phosphorus Limitation	Substitution of Nitrogen for Phosphorus in Membrane Lipids	Glycosyltransferases	sqd	2	SQD2; sulfoquinovosyltransferase	Glycerolipid metabolism	0
K08902	9.4_A_4A	9	Middle	9_Middle	Carbon	Oxygenic Photosynthesis	Assembly of Photosynthetic Complex	Photosystem I and Photosystem II Subunits	psb	27	psb27; photosystem II Psb27 protein	Photosynthesis_Proteins	0
K08902	9.4_A_4D	9	Middle	9_Middle	Carbon	Oxygenic Photosynthesis	Assembly of Photosynthetic Complex	Photosystem I and Photosystem II Subunits	psb	27	psb27; photosystem II Psb27 protein	Photosynthesis_Proteins	0
K08902	9.4_A_4B	9	Middle	9_Middle	Carbon	Oxygenic Photosynthesis	Assembly of Photosynthetic Complex	Photosystem I and Photosystem II Subunits	psb	27	psb27; photosystem II Psb27 protein	Photosynthesis_Proteins	0
K08902	9.4_C_4C	9	Middle	9_Middle	Carbon	Oxygenic Photosynthesis	Assembly of Photosynthetic Complex	Photosystem I and Photosystem II Subunits	psb	27	psb27; photosystem II Psb27 protein	Photosynthesis_Proteins	0
K08902	9.4_C_4B	9	Middle	9_Middle	Carbon	Oxygenic Photosynthesis	Assembly of Photosynthetic Complex	Photosystem I and Photosystem II Subunits	psb	27	psb27; photosystem II Psb27 protein	Photosynthesis_Proteins	0
K08902	9.4_B_4A	9	Middle	9_Middle	Carbon	Oxygenic Photosynthesis	Assembly of Photosynthetic Complex	Photosystem I and Photosystem II Subunits	psb	27	psb27; photosystem II Psb27 protein	Photosynthesis_Proteins	0
K08902	9.4_A_4C	9	Middle	9_Middle	Carbon	Oxygenic Photosynthesis	Assembly of Photosynthetic Complex	Photosystem I and Photosystem II Subunits	psb	27	psb27; photosystem II Psb27 protein	Photosynthesis_Proteins	0
K08902	9.4_C_4A	9	Middle	9_Middle	Carbon	Oxygenic Photosynthesis	Assembly of Photosynthetic Complex	Photosystem I and Photosystem II Subunits	psb	27	psb27; photosystem II Psb27 protein	Photosynthesis_Proteins	0
K08903	9.4_C_4B	9	Middle	9_Middle	Carbon	Oxygenic Photosynthesis	Assembly of Photosynthetic Complex	Photosystem I and Photosystem II Subunits	psb	27	psb28; photosystem II 13kDa protein	Photosynthesis_Proteins	0
K08903	9.4_A_4D	9	Middle	9_Middle	Carbon	Oxygenic Photosynthesis	Assembly of Photosynthetic Complex	Photosystem I and Photosystem II Subunits	psb	27	psb28; photosystem II 13kDa protein	Photosynthesis_Proteins	8
K08903	9.4_A_4A	9	Middle	9_Middle	Carbon	Oxygenic Photosynthesis	Assembly of Photosynthetic Complex	Photosystem I and Photosystem II Subunits	psb	27	psb28; photosystem II 13kDa protein	Photosynthesis_Proteins	0
K08903	9.4_A_4B	9	Middle	9_Middle	Carbon	Oxygenic Photosynthesis	Assembly of Photosynthetic Complex	Photosystem I and Photosystem II Subunits	psb	27	psb28; photosystem II 13kDa protein	Photosynthesis_Proteins	0
K08903	9.4_C_4A	9	Middle	9_Middle	Carbon	Oxygenic Photosynthesis	Assembly of Photosynthetic Complex	Photosystem I and Photosystem II Subunits	psb	27	psb28; photosystem II 13kDa protein	Photosynthesis_Proteins	2
K08903	9.4_B_4A	9	Middle	9_Middle	Carbon	Oxygenic Photosynthesis	Assembly of Photosynthetic Complex	Photosystem I and Photosystem II Subunits	psb	27	psb28; photosystem II 13kDa protein	Photosynthesis_Proteins	0
K08903	9.4_C_4C	9	Middle	9_Middle	Carbon	Oxygenic Photosynthesis	Assembly of Photosynthetic Complex	Photosystem I and Photosystem II Subunits	psb	27	psb28; photosystem II 13kDa protein	Photosynthesis_Proteins	0
K08903	9.4_A_4C	9	Middle	9_Middle	Carbon	Oxygenic Photosynthesis	Assembly of Photosynthetic Complex	Photosystem I and Photosystem II Subunits	psb	27	psb28; photosystem II 13kDa protein	Photosynthesis_Proteins	6
K08904	9.4_A_4A	9	Middle	9_Middle	Carbon	Oxygenic Photosynthesis	Assembly of Photosynthetic Complex	Photosystem I and Photosystem II Subunits	psb	27	psb28-2; photosystem II Psb28-2 protein	Photosynthesis	0
K08904	9.4_A_4B	9	Middle	9_Middle	Carbon	Oxygenic Photosynthesis	Assembly of Photosynthetic Complex	Photosystem I and Photosystem II Subunits	psb	27	psb28-2; photosystem II Psb28-2 protein	Photosynthesis	0
K08904	9.4_C_4C	9	Middle	9_Middle	Carbon	Oxygenic Photosynthesis	Assembly of Photosynthetic Complex	Photosystem I and Photosystem II Subunits	psb	27	psb28-2; photosystem II Psb28-2 protein	Photosynthesis	0
K08904	9.4_A_4D	9	Middle	9_Middle	Carbon	Oxygenic Photosynthesis	Assembly of Photosynthetic Complex	Photosystem I and Photosystem II Subunits	psb	27	psb28-2; photosystem II Psb28-2 protein	Photosynthesis	0
K08904	9.4_A_4C	9	Middle	9_Middle	Carbon	Oxygenic Photosynthesis	Assembly of Photosynthetic Complex	Photosystem I and Photosystem II Subunits	psb	27	psb28-2; photosystem II Psb28-2 protein	Photosynthesis	0
K08904	9.4_C_4B	9	Middle	9_Middle	Carbon	Oxygenic Photosynthesis	Assembly of Photosynthetic Complex	Photosystem I and Photosystem II Subunits	psb	27	psb28-2; photosystem II Psb28-2 protein	Photosynthesis	0
K08904	9.4_C_4A	9	Middle	9_Middle	Carbon	Oxygenic Photosynthesis	Assembly of Photosynthetic Complex	Photosystem I and Photosystem II Subunits	psb	27	psb28-2; photosystem II Psb28-2 protein	Photosynthesis	0
K08904	9.4_B_4A	9	Middle	9_Middle	Carbon	Oxygenic Photosynthesis	Assembly of Photosynthetic Complex	Photosystem I and Photosystem II Subunits	psb	27	psb28-2; photosystem II Psb28-2 protein	Photosynthesis	0
K08927	9.4_A_4A	9	Middle	9_Middle	Carbon	Anoxygenic Photosynthesis	Assembly of Photosynthetic Complex	Light-Harvesting and Reaction-Center Complex Subunits and Assembly Factors	puf	6	pufB; light-harvesting complex 1 beta chain	Anoxygenic photosystem II	0
K08927	9.4_A_4B	9	Middle	9_Middle	Carbon	Anoxygenic Photosynthesis	Assembly of Photosynthetic Complex	Light-Harvesting and Reaction-Center Complex Subunits and Assembly Factors	puf	6	pufB; light-harvesting complex 1 beta chain	Anoxygenic photosystem II	0
K08927	9.4_A_4D	9	Middle	9_Middle	Carbon	Anoxygenic Photosynthesis	Assembly of Photosynthetic Complex	Light-Harvesting and Reaction-Center Complex Subunits and Assembly Factors	puf	6	pufB; light-harvesting complex 1 beta chain	Anoxygenic photosystem II	0
K08927	9.4_C_4C	9	Middle	9_Middle	Carbon	Anoxygenic Photosynthesis	Assembly of Photosynthetic Complex	Light-Harvesting and Reaction-Center Complex Subunits and Assembly Factors	puf	6	pufB; light-harvesting complex 1 beta chain	Anoxygenic photosystem II	0
K08927	9.4_A_4C	9	Middle	9_Middle	Carbon	Anoxygenic Photosynthesis	Assembly of Photosynthetic Complex	Light-Harvesting and Reaction-Center Complex Subunits and Assembly Factors	puf	6	pufB; light-harvesting complex 1 beta chain	Anoxygenic photosystem II	0
K08927	9.4_C_4A	9	Middle	9_Middle	Carbon	Anoxygenic Photosynthesis	Assembly of Photosynthetic Complex	Light-Harvesting and Reaction-Center Complex Subunits and Assembly Factors	puf	6	pufB; light-harvesting complex 1 beta chain	Anoxygenic photosystem II	6
K08927	9.4_B_4A	9	Middle	9_Middle	Carbon	Anoxygenic Photosynthesis	Assembly of Photosynthetic Complex	Light-Harvesting and Reaction-Center Complex Subunits and Assembly Factors	puf	6	pufB; light-harvesting complex 1 beta chain	Anoxygenic photosystem II	0
K08927	9.4_C_4B	9	Middle	9_Middle	Carbon	Anoxygenic Photosynthesis	Assembly of Photosynthetic Complex	Light-Harvesting and Reaction-Center Complex Subunits and Assembly Factors	puf	6	pufB; light-harvesting complex 1 beta chain	Anoxygenic photosystem II	0
K08928	9.4_B_4A	9	Middle	9_Middle	Carbon	Anoxygenic Photosynthesis	Assembly of Photosynthetic Complex	Light-Harvesting and Reaction-Center Complex Subunits and Assembly Factors	puf	6	pufL; photosynthetic reaction center L subunit	Anoxygenic photosystem II	0
K08928	9.4_A_4A	9	Middle	9_Middle	Carbon	Anoxygenic Photosynthesis	Assembly of Photosynthetic Complex	Light-Harvesting and Reaction-Center Complex Subunits and Assembly Factors	puf	6	pufL; photosynthetic reaction center L subunit	Anoxygenic photosystem II	0
K08928	9.4_A_4B	9	Middle	9_Middle	Carbon	Anoxygenic Photosynthesis	Assembly of Photosynthetic Complex	Light-Harvesting and Reaction-Center Complex Subunits and Assembly Factors	puf	6	pufL; photosynthetic reaction center L subunit	Anoxygenic photosystem II	0
K08928	9.4_C_4A	9	Middle	9_Middle	Carbon	Anoxygenic Photosynthesis	Assembly of Photosynthetic Complex	Light-Harvesting and Reaction-Center Complex Subunits and Assembly Factors	puf	6	pufL; photosynthetic reaction center L subunit	Anoxygenic photosystem II	0
K08928	9.4_C_4C	9	Middle	9_Middle	Carbon	Anoxygenic Photosynthesis	Assembly of Photosynthetic Complex	Light-Harvesting and Reaction-Center Complex Subunits and Assembly Factors	puf	6	pufL; photosynthetic reaction center L subunit	Anoxygenic photosystem II	0
K08928	9.4_A_4D	9	Middle	9_Middle	Carbon	Anoxygenic Photosynthesis	Assembly of Photosynthetic Complex	Light-Harvesting and Reaction-Center Complex Subunits and Assembly Factors	puf	6	pufL; photosynthetic reaction center L subunit	Anoxygenic photosystem II	0
K08928	9.4_A_4C	9	Middle	9_Middle	Carbon	Anoxygenic Photosynthesis	Assembly of Photosynthetic Complex	Light-Harvesting and Reaction-Center Complex Subunits and Assembly Factors	puf	6	pufL; photosynthetic reaction center L subunit	Anoxygenic photosystem II	0
K08928	9.4_C_4B	9	Middle	9_Middle	Carbon	Anoxygenic Photosynthesis	Assembly of Photosynthetic Complex	Light-Harvesting and Reaction-Center Complex Subunits and Assembly Factors	puf	6	pufL; photosynthetic reaction center L subunit	Anoxygenic photosystem II	6
K08929	9.4_B_4A	9	Middle	9_Middle	Carbon	Anoxygenic Photosynthesis	Assembly of Photosynthetic Complex	Light-Harvesting and Reaction-Center Complex Subunits and Assembly Factors	puf	6	pufM; photosynthetic reaction center M subunit	Anoxygenic photosystem II	0
K08929	9.4_A_4C	9	Middle	9_Middle	Carbon	Anoxygenic Photosynthesis	Assembly of Photosynthetic Complex	Light-Harvesting and Reaction-Center Complex Subunits and Assembly Factors	puf	6	pufM; photosynthetic reaction center M subunit	Anoxygenic photosystem II	0
K08929	9.4_A_4B	9	Middle	9_Middle	Carbon	Anoxygenic Photosynthesis	Assembly of Photosynthetic Complex	Light-Harvesting and Reaction-Center Complex Subunits and Assembly Factors	puf	6	pufM; photosynthetic reaction center M subunit	Anoxygenic photosystem II	0
K08929	9.4_C_4C	9	Middle	9_Middle	Carbon	Anoxygenic Photosynthesis	Assembly of Photosynthetic Complex	Light-Harvesting and Reaction-Center Complex Subunits and Assembly Factors	puf	6	pufM; photosynthetic reaction center M subunit	Anoxygenic photosystem II	0
K08929	9.4_A_4D	9	Middle	9_Middle	Carbon	Anoxygenic Photosynthesis	Assembly of Photosynthetic Complex	Light-Harvesting and Reaction-Center Complex Subunits and Assembly Factors	puf	6	pufM; photosynthetic reaction center M subunit	Anoxygenic photosystem II	0
K08929	9.4_A_4A	9	Middle	9_Middle	Carbon	Anoxygenic Photosynthesis	Assembly of Photosynthetic Complex	Light-Harvesting and Reaction-Center Complex Subunits and Assembly Factors	puf	6	pufM; photosynthetic reaction center M subunit	Anoxygenic photosystem II	0
K08929	9.4_C_4B	9	Middle	9_Middle	Carbon	Anoxygenic Photosynthesis	Assembly of Photosynthetic Complex	Light-Harvesting and Reaction-Center Complex Subunits and Assembly Factors	puf	6	pufM; photosynthetic reaction center M subunit	Anoxygenic photosystem II	0
K08929	9.4_C_4A	9	Middle	9_Middle	Carbon	Anoxygenic Photosynthesis	Assembly of Photosynthetic Complex	Light-Harvesting and Reaction-Center Complex Subunits and Assembly Factors	puf	6	pufM; photosynthetic reaction center M subunit	Anoxygenic photosystem II	0
K09836	9.4_C_4B	9	Middle	9_Middle	Carbon	Anoxygenic Photosynthesis	Photopigment Biosynthesis	Enzymes of Bacteriochlorophyll and Carotenoid Biosynthesis	crt	2	crtW; beta-carotene ketolase (CrtW type)	Metabolism of terpenoids and polyketides	0
K09836	9.4_B_4A	9	Middle	9_Middle	Carbon	Anoxygenic Photosynthesis	Photopigment Biosynthesis	Enzymes of Bacteriochlorophyll and Carotenoid Biosynthesis	crt	2	crtW; beta-carotene ketolase (CrtW type)	Metabolism of terpenoids and polyketides	0
K09836	9.4_C_4A	9	Middle	9_Middle	Carbon	Anoxygenic Photosynthesis	Photopigment Biosynthesis	Enzymes of Bacteriochlorophyll and Carotenoid Biosynthesis	crt	2	crtW; beta-carotene ketolase (CrtW type)	Metabolism of terpenoids and polyketides	0
K09836	9.4_A_4C	9	Middle	9_Middle	Carbon	Anoxygenic Photosynthesis	Photopigment Biosynthesis	Enzymes of Bacteriochlorophyll and Carotenoid Biosynthesis	crt	2	crtW; beta-carotene ketolase (CrtW type)	Metabolism of terpenoids and polyketides	0
K09836	9.4_C_4C	9	Middle	9_Middle	Carbon	Anoxygenic Photosynthesis	Photopigment Biosynthesis	Enzymes of Bacteriochlorophyll and Carotenoid Biosynthesis	crt	2	crtW; beta-carotene ketolase (CrtW type)	Metabolism of terpenoids and polyketides	0
K09836	9.4_A_4D	9	Middle	9_Middle	Carbon	Anoxygenic Photosynthesis	Photopigment Biosynthesis	Enzymes of Bacteriochlorophyll and Carotenoid Biosynthesis	crt	2	crtW; beta-carotene ketolase (CrtW type)	Metabolism of terpenoids and polyketides	0
K09836	9.4_A_4A	9	Middle	9_Middle	Carbon	Anoxygenic Photosynthesis	Photopigment Biosynthesis	Enzymes of Bacteriochlorophyll and Carotenoid Biosynthesis	crt	2	crtW; beta-carotene ketolase (CrtW type)	Metabolism of terpenoids and polyketides	0
K09836	9.4_A_4B	9	Middle	9_Middle	Carbon	Anoxygenic Photosynthesis	Photopigment Biosynthesis	Enzymes of Bacteriochlorophyll and Carotenoid Biosynthesis	crt	2	crtW; beta-carotene ketolase (CrtW type)	Metabolism of terpenoids and polyketides	0
K10535	9.4_C_4C	9	Middle	9_Middle	Nitrogen	Nitrification	Aerobic Ammonia Oxidation	Hydroxylamine Dehydrogenase	hao	1	hao; hydroxylamine dehydrogenase	Nitrogen_Metabolism	0
K10535	9.4_A_4B	9	Middle	9_Middle	Nitrogen	Nitrification	Aerobic Ammonia Oxidation	Hydroxylamine Dehydrogenase	hao	1	hao; hydroxylamine dehydrogenase	Nitrogen_Metabolism	0
K10535	9.4_A_4A	9	Middle	9_Middle	Nitrogen	Nitrification	Aerobic Ammonia Oxidation	Hydroxylamine Dehydrogenase	hao	1	hao; hydroxylamine dehydrogenase	Nitrogen_Metabolism	0
K10535	9.4_B_4A	9	Middle	9_Middle	Nitrogen	Nitrification	Aerobic Ammonia Oxidation	Hydroxylamine Dehydrogenase	hao	1	hao; hydroxylamine dehydrogenase	Nitrogen_Metabolism	0
K10535	9.4_C_4A	9	Middle	9_Middle	Nitrogen	Nitrification	Aerobic Ammonia Oxidation	Hydroxylamine Dehydrogenase	hao	1	hao; hydroxylamine dehydrogenase	Nitrogen_Metabolism	0
K10535	9.4_C_4B	9	Middle	9_Middle	Nitrogen	Nitrification	Aerobic Ammonia Oxidation	Hydroxylamine Dehydrogenase	hao	1	hao; hydroxylamine dehydrogenase	Nitrogen_Metabolism	0
K10535	9.4_A_4C	9	Middle	9_Middle	Nitrogen	Nitrification	Aerobic Ammonia Oxidation	Hydroxylamine Dehydrogenase	hao	1	hao; hydroxylamine dehydrogenase	Nitrogen_Metabolism	0
K10535	9.4_A_4D	9	Middle	9_Middle	Nitrogen	Nitrification	Aerobic Ammonia Oxidation	Hydroxylamine Dehydrogenase	hao	1	hao; hydroxylamine dehydrogenase	Nitrogen_Metabolism	0
K13622	9.4_B_4A	9	Middle	9_Middle	Phosphorus	Phosphorus Limitation	Substitution of Nitrogen for Phosphorus in Membrane Lipids	Glycosyltransferases	bta	2	btaA; S-adenosylmethionine-diacylglycerol 3-amino-3-carboxypropyl transferase	Glycerolipid metabolism	2
K13622	9.4_A_4C	9	Middle	9_Middle	Phosphorus	Phosphorus Limitation	Substitution of Nitrogen for Phosphorus in Membrane Lipids	Glycosyltransferases	bta	2	btaA; S-adenosylmethionine-diacylglycerol 3-amino-3-carboxypropyl transferase	Glycerolipid metabolism	0
K13622	9.4_A_4D	9	Middle	9_Middle	Phosphorus	Phosphorus Limitation	Substitution of Nitrogen for Phosphorus in Membrane Lipids	Glycosyltransferases	bta	2	btaA; S-adenosylmethionine-diacylglycerol 3-amino-3-carboxypropyl transferase	Glycerolipid metabolism	0
K13622	9.4_C_4B	9	Middle	9_Middle	Phosphorus	Phosphorus Limitation	Substitution of Nitrogen for Phosphorus in Membrane Lipids	Glycosyltransferases	bta	2	btaA; S-adenosylmethionine-diacylglycerol 3-amino-3-carboxypropyl transferase	Glycerolipid metabolism	5
K13622	9.4_A_4A	9	Middle	9_Middle	Phosphorus	Phosphorus Limitation	Substitution of Nitrogen for Phosphorus in Membrane Lipids	Glycosyltransferases	bta	2	btaA; S-adenosylmethionine-diacylglycerol 3-amino-3-carboxypropyl transferase	Glycerolipid metabolism	4
K13622	9.4_C_4A	9	Middle	9_Middle	Phosphorus	Phosphorus Limitation	Substitution of Nitrogen for Phosphorus in Membrane Lipids	Glycosyltransferases	bta	2	btaA; S-adenosylmethionine-diacylglycerol 3-amino-3-carboxypropyl transferase	Glycerolipid metabolism	9
K13622	9.4_A_4B	9	Middle	9_Middle	Phosphorus	Phosphorus Limitation	Substitution of Nitrogen for Phosphorus in Membrane Lipids	Glycosyltransferases	bta	2	btaA; S-adenosylmethionine-diacylglycerol 3-amino-3-carboxypropyl transferase	Glycerolipid metabolism	21
K13622	9.4_C_4C	9	Middle	9_Middle	Phosphorus	Phosphorus Limitation	Substitution of Nitrogen for Phosphorus in Membrane Lipids	Glycosyltransferases	bta	2	btaA; S-adenosylmethionine-diacylglycerol 3-amino-3-carboxypropyl transferase	Glycerolipid metabolism	0
K13623	9.4_B_4A	9	Middle	9_Middle	Phosphorus	Phosphorus Limitation	Substitution of Nitrogen for Phosphorus in Membrane Lipids	Glycosyltransferases	bta	2	btaB; S-adenosylmethionine-diacylgycerolhomoserine-N-methlytransferase	Glycerolipid metabolism	0
K13623	9.4_A_4D	9	Middle	9_Middle	Phosphorus	Phosphorus Limitation	Substitution of Nitrogen for Phosphorus in Membrane Lipids	Glycosyltransferases	bta	2	btaB; S-adenosylmethionine-diacylgycerolhomoserine-N-methlytransferase	Glycerolipid metabolism	4
K13623	9.4_A_4C	9	Middle	9_Middle	Phosphorus	Phosphorus Limitation	Substitution of Nitrogen for Phosphorus in Membrane Lipids	Glycosyltransferases	bta	2	btaB; S-adenosylmethionine-diacylgycerolhomoserine-N-methlytransferase	Glycerolipid metabolism	0
K13623	9.4_C_4B	9	Middle	9_Middle	Phosphorus	Phosphorus Limitation	Substitution of Nitrogen for Phosphorus in Membrane Lipids	Glycosyltransferases	bta	2	btaB; S-adenosylmethionine-diacylgycerolhomoserine-N-methlytransferase	Glycerolipid metabolism	0
K13623	9.4_C_4A	9	Middle	9_Middle	Phosphorus	Phosphorus Limitation	Substitution of Nitrogen for Phosphorus in Membrane Lipids	Glycosyltransferases	bta	2	btaB; S-adenosylmethionine-diacylgycerolhomoserine-N-methlytransferase	Glycerolipid metabolism	5
K13623	9.4_A_4B	9	Middle	9_Middle	Phosphorus	Phosphorus Limitation	Substitution of Nitrogen for Phosphorus in Membrane Lipids	Glycosyltransferases	bta	2	btaB; S-adenosylmethionine-diacylgycerolhomoserine-N-methlytransferase	Glycerolipid metabolism	0
K13623	9.4_C_4C	9	Middle	9_Middle	Phosphorus	Phosphorus Limitation	Substitution of Nitrogen for Phosphorus in Membrane Lipids	Glycosyltransferases	bta	2	btaB; S-adenosylmethionine-diacylgycerolhomoserine-N-methlytransferase	Glycerolipid metabolism	0
K13623	9.4_A_4A	9	Middle	9_Middle	Phosphorus	Phosphorus Limitation	Substitution of Nitrogen for Phosphorus in Membrane Lipids	Glycosyltransferases	bta	2	btaB; S-adenosylmethionine-diacylgycerolhomoserine-N-methlytransferase	Glycerolipid metabolism	8
K13991	9.4_A_4D	9	Middle	9_Middle	Carbon	Anoxygenic Photosynthesis	Assembly of Photosynthetic Complex	Light-Harvesting and Reaction-Center Complex Subunits and Assembly Factors	puh	1	puhA; photosynthetic reaction center H subunit	Purple bacteria - Photosystem II related	0
K13991	9.4_C_4A	9	Middle	9_Middle	Carbon	Anoxygenic Photosynthesis	Assembly of Photosynthetic Complex	Light-Harvesting and Reaction-Center Complex Subunits and Assembly Factors	puh	1	puhA; photosynthetic reaction center H subunit	Purple bacteria - Photosystem II related	0
K13991	9.4_A_4B	9	Middle	9_Middle	Carbon	Anoxygenic Photosynthesis	Assembly of Photosynthetic Complex	Light-Harvesting and Reaction-Center Complex Subunits and Assembly Factors	puh	1	puhA; photosynthetic reaction center H subunit	Purple bacteria - Photosystem II related	0
K13991	9.4_A_4A	9	Middle	9_Middle	Carbon	Anoxygenic Photosynthesis	Assembly of Photosynthetic Complex	Light-Harvesting and Reaction-Center Complex Subunits and Assembly Factors	puh	1	puhA; photosynthetic reaction center H subunit	Purple bacteria - Photosystem II related	0
K13991	9.4_C_4C	9	Middle	9_Middle	Carbon	Anoxygenic Photosynthesis	Assembly of Photosynthetic Complex	Light-Harvesting and Reaction-Center Complex Subunits and Assembly Factors	puh	1	puhA; photosynthetic reaction center H subunit	Purple bacteria - Photosystem II related	0
K13991	9.4_C_4B	9	Middle	9_Middle	Carbon	Anoxygenic Photosynthesis	Assembly of Photosynthetic Complex	Light-Harvesting and Reaction-Center Complex Subunits and Assembly Factors	puh	1	puhA; photosynthetic reaction center H subunit	Purple bacteria - Photosystem II related	0
K13991	9.4_A_4C	9	Middle	9_Middle	Carbon	Anoxygenic Photosynthesis	Assembly of Photosynthetic Complex	Light-Harvesting and Reaction-Center Complex Subunits and Assembly Factors	puh	1	puhA; photosynthetic reaction center H subunit	Purple bacteria - Photosystem II related	0
K13991	9.4_B_4A	9	Middle	9_Middle	Carbon	Anoxygenic Photosynthesis	Assembly of Photosynthetic Complex	Light-Harvesting and Reaction-Center Complex Subunits and Assembly Factors	puh	1	puhA; photosynthetic reaction center H subunit	Purple bacteria - Photosystem II related	0
K13992	9.4_A_4D	9	Middle	9_Middle	Carbon	Anoxygenic Photosynthesis	Assembly of Photosynthetic Complex	Light-Harvesting and Reaction-Center Complex Subunits and Assembly Factors	puf	6	pufC; photosynthetic reaction center cytochrome c subunit	Anoxygenic photosystem II	0
K13992	9.4_C_4A	9	Middle	9_Middle	Carbon	Anoxygenic Photosynthesis	Assembly of Photosynthetic Complex	Light-Harvesting and Reaction-Center Complex Subunits and Assembly Factors	puf	6	pufC; photosynthetic reaction center cytochrome c subunit	Anoxygenic photosystem II	0
K13992	9.4_B_4A	9	Middle	9_Middle	Carbon	Anoxygenic Photosynthesis	Assembly of Photosynthetic Complex	Light-Harvesting and Reaction-Center Complex Subunits and Assembly Factors	puf	6	pufC; photosynthetic reaction center cytochrome c subunit	Anoxygenic photosystem II	0
K13992	9.4_C_4C	9	Middle	9_Middle	Carbon	Anoxygenic Photosynthesis	Assembly of Photosynthetic Complex	Light-Harvesting and Reaction-Center Complex Subunits and Assembly Factors	puf	6	pufC; photosynthetic reaction center cytochrome c subunit	Anoxygenic photosystem II	0
K13992	9.4_A_4B	9	Middle	9_Middle	Carbon	Anoxygenic Photosynthesis	Assembly of Photosynthetic Complex	Light-Harvesting and Reaction-Center Complex Subunits and Assembly Factors	puf	6	pufC; photosynthetic reaction center cytochrome c subunit	Anoxygenic photosystem II	0
K13992	9.4_A_4A	9	Middle	9_Middle	Carbon	Anoxygenic Photosynthesis	Assembly of Photosynthetic Complex	Light-Harvesting and Reaction-Center Complex Subunits and Assembly Factors	puf	6	pufC; photosynthetic reaction center cytochrome c subunit	Anoxygenic photosystem II	0
K13992	9.4_C_4B	9	Middle	9_Middle	Carbon	Anoxygenic Photosynthesis	Assembly of Photosynthetic Complex	Light-Harvesting and Reaction-Center Complex Subunits and Assembly Factors	puf	6	pufC; photosynthetic reaction center cytochrome c subunit	Anoxygenic photosystem II	0
K13992	9.4_A_4C	9	Middle	9_Middle	Carbon	Anoxygenic Photosynthesis	Assembly of Photosynthetic Complex	Light-Harvesting and Reaction-Center Complex Subunits and Assembly Factors	puf	6	pufC; photosynthetic reaction center cytochrome c subunit	Anoxygenic photosystem II	0
K15230	9.4_A_4C	9	Middle	9_Middle	Carbon	Carbon Fixation	Reverse Citric Acid Cycle	ATP Citrate Lyase	acl	3	aclA; ATP-citrate lyase alpha-subunit [EC:2.3.3.8]	Carbon_Fixation_Pathways_in_Prokaryotes	0
K15230	9.4_A_4A	9	Middle	9_Middle	Carbon	Carbon Fixation	Reverse Citric Acid Cycle	ATP Citrate Lyase	acl	3	aclA; ATP-citrate lyase alpha-subunit [EC:2.3.3.8]	Carbon_Fixation_Pathways_in_Prokaryotes	0
K15230	9.4_C_4B	9	Middle	9_Middle	Carbon	Carbon Fixation	Reverse Citric Acid Cycle	ATP Citrate Lyase	acl	3	aclA; ATP-citrate lyase alpha-subunit [EC:2.3.3.8]	Carbon_Fixation_Pathways_in_Prokaryotes	0
K15230	9.4_A_4B	9	Middle	9_Middle	Carbon	Carbon Fixation	Reverse Citric Acid Cycle	ATP Citrate Lyase	acl	3	aclA; ATP-citrate lyase alpha-subunit [EC:2.3.3.8]	Carbon_Fixation_Pathways_in_Prokaryotes	0
K15230	9.4_A_4D	9	Middle	9_Middle	Carbon	Carbon Fixation	Reverse Citric Acid Cycle	ATP Citrate Lyase	acl	3	aclA; ATP-citrate lyase alpha-subunit [EC:2.3.3.8]	Carbon_Fixation_Pathways_in_Prokaryotes	0
K15230	9.4_B_4A	9	Middle	9_Middle	Carbon	Carbon Fixation	Reverse Citric Acid Cycle	ATP Citrate Lyase	acl	3	aclA; ATP-citrate lyase alpha-subunit [EC:2.3.3.8]	Carbon_Fixation_Pathways_in_Prokaryotes	0
K15230	9.4_C_4C	9	Middle	9_Middle	Carbon	Carbon Fixation	Reverse Citric Acid Cycle	ATP Citrate Lyase	acl	3	aclA; ATP-citrate lyase alpha-subunit [EC:2.3.3.8]	Carbon_Fixation_Pathways_in_Prokaryotes	0
K15230	9.4_C_4A	9	Middle	9_Middle	Carbon	Carbon Fixation	Reverse Citric Acid Cycle	ATP Citrate Lyase	acl	3	aclA; ATP-citrate lyase alpha-subunit [EC:2.3.3.8]	Carbon_Fixation_Pathways_in_Prokaryotes	0
K15231	9.4_C_4C	9	Middle	9_Middle	Carbon	Carbon Fixation	Reverse Citric Acid Cycle	ATP Citrate Lyase	acl	3	aclB; ATP-citrate lyase beta-subunit [EC:2.3.3.8]	Carbon_Fixation_Pathways_in_Prokaryotes	0
K15231	9.4_B_4A	9	Middle	9_Middle	Carbon	Carbon Fixation	Reverse Citric Acid Cycle	ATP Citrate Lyase	acl	3	aclB; ATP-citrate lyase beta-subunit [EC:2.3.3.8]	Carbon_Fixation_Pathways_in_Prokaryotes	0
K15231	9.4_A_4C	9	Middle	9_Middle	Carbon	Carbon Fixation	Reverse Citric Acid Cycle	ATP Citrate Lyase	acl	3	aclB; ATP-citrate lyase beta-subunit [EC:2.3.3.8]	Carbon_Fixation_Pathways_in_Prokaryotes	0
K15231	9.4_A_4D	9	Middle	9_Middle	Carbon	Carbon Fixation	Reverse Citric Acid Cycle	ATP Citrate Lyase	acl	3	aclB; ATP-citrate lyase beta-subunit [EC:2.3.3.8]	Carbon_Fixation_Pathways_in_Prokaryotes	0
K15231	9.4_A_4A	9	Middle	9_Middle	Carbon	Carbon Fixation	Reverse Citric Acid Cycle	ATP Citrate Lyase	acl	3	aclB; ATP-citrate lyase beta-subunit [EC:2.3.3.8]	Carbon_Fixation_Pathways_in_Prokaryotes	0
K15231	9.4_C_4B	9	Middle	9_Middle	Carbon	Carbon Fixation	Reverse Citric Acid Cycle	ATP Citrate Lyase	acl	3	aclB; ATP-citrate lyase beta-subunit [EC:2.3.3.8]	Carbon_Fixation_Pathways_in_Prokaryotes	3
K15231	9.4_A_4B	9	Middle	9_Middle	Carbon	Carbon Fixation	Reverse Citric Acid Cycle	ATP Citrate Lyase	acl	3	aclB; ATP-citrate lyase beta-subunit [EC:2.3.3.8]	Carbon_Fixation_Pathways_in_Prokaryotes	0
K15231	9.4_C_4A	9	Middle	9_Middle	Carbon	Carbon Fixation	Reverse Citric Acid Cycle	ATP Citrate Lyase	acl	3	aclB; ATP-citrate lyase beta-subunit [EC:2.3.3.8]	Carbon_Fixation_Pathways_in_Prokaryotes	0
K17222	9.4_A_4C	9	Middle	9_Middle	Sulfur	Sulfur Oxidation	Dimethyl Sulfide Generation	Sulfite oxidase, sulfur dehydrogenase	sox	6	soxA; sulfur-oxidizing protein SoxA	Sulfur_Metabolism	0
K17222	9.4_C_4A	9	Middle	9_Middle	Sulfur	Sulfur Oxidation	Dimethyl Sulfide Generation	Sulfite oxidase, sulfur dehydrogenase	sox	6	soxA; sulfur-oxidizing protein SoxA	Sulfur_Metabolism	4
K17222	9.4_A_4B	9	Middle	9_Middle	Sulfur	Sulfur Oxidation	Dimethyl Sulfide Generation	Sulfite oxidase, sulfur dehydrogenase	sox	6	soxA; sulfur-oxidizing protein SoxA	Sulfur_Metabolism	0
K17222	9.4_A_4D	9	Middle	9_Middle	Sulfur	Sulfur Oxidation	Dimethyl Sulfide Generation	Sulfite oxidase, sulfur dehydrogenase	sox	6	soxA; sulfur-oxidizing protein SoxA	Sulfur_Metabolism	0
K17222	9.4_B_4A	9	Middle	9_Middle	Sulfur	Sulfur Oxidation	Dimethyl Sulfide Generation	Sulfite oxidase, sulfur dehydrogenase	sox	6	soxA; sulfur-oxidizing protein SoxA	Sulfur_Metabolism	5
K17222	9.4_A_4A	9	Middle	9_Middle	Sulfur	Sulfur Oxidation	Dimethyl Sulfide Generation	Sulfite oxidase, sulfur dehydrogenase	sox	6	soxA; sulfur-oxidizing protein SoxA	Sulfur_Metabolism	0
K17222	9.4_C_4C	9	Middle	9_Middle	Sulfur	Sulfur Oxidation	Dimethyl Sulfide Generation	Sulfite oxidase, sulfur dehydrogenase	sox	6	soxA; sulfur-oxidizing protein SoxA	Sulfur_Metabolism	10
K17222	9.4_C_4B	9	Middle	9_Middle	Sulfur	Sulfur Oxidation	Dimethyl Sulfide Generation	Sulfite oxidase, sulfur dehydrogenase	sox	6	soxA; sulfur-oxidizing protein SoxA	Sulfur_Metabolism	6
K17223	9.4_A_4D	9	Middle	9_Middle	Sulfur	Sulfur Oxidation	Dimethyl Sulfide Generation	Sulfite oxidase, sulfur dehydrogenase	sox	6	soxX; sulfur-oxidizing protein SoxX	Sulfur_Metabolism	3
K17223	9.4_A_4C	9	Middle	9_Middle	Sulfur	Sulfur Oxidation	Dimethyl Sulfide Generation	Sulfite oxidase, sulfur dehydrogenase	sox	6	soxX; sulfur-oxidizing protein SoxX	Sulfur_Metabolism	0
K17223	9.4_C_4A	9	Middle	9_Middle	Sulfur	Sulfur Oxidation	Dimethyl Sulfide Generation	Sulfite oxidase, sulfur dehydrogenase	sox	6	soxX; sulfur-oxidizing protein SoxX	Sulfur_Metabolism	1
K17223	9.4_B_4A	9	Middle	9_Middle	Sulfur	Sulfur Oxidation	Dimethyl Sulfide Generation	Sulfite oxidase, sulfur dehydrogenase	sox	6	soxX; sulfur-oxidizing protein SoxX	Sulfur_Metabolism	0
K17223	9.4_A_4A	9	Middle	9_Middle	Sulfur	Sulfur Oxidation	Dimethyl Sulfide Generation	Sulfite oxidase, sulfur dehydrogenase	sox	6	soxX; sulfur-oxidizing protein SoxX	Sulfur_Metabolism	2
K17223	9.4_A_4B	9	Middle	9_Middle	Sulfur	Sulfur Oxidation	Dimethyl Sulfide Generation	Sulfite oxidase, sulfur dehydrogenase	sox	6	soxX; sulfur-oxidizing protein SoxX	Sulfur_Metabolism	0
K17223	9.4_C_4B	9	Middle	9_Middle	Sulfur	Sulfur Oxidation	Dimethyl Sulfide Generation	Sulfite oxidase, sulfur dehydrogenase	sox	6	soxX; sulfur-oxidizing protein SoxX	Sulfur_Metabolism	0
K17223	9.4_C_4C	9	Middle	9_Middle	Sulfur	Sulfur Oxidation	Dimethyl Sulfide Generation	Sulfite oxidase, sulfur dehydrogenase	sox	6	soxX; sulfur-oxidizing protein SoxX	Sulfur_Metabolism	8
K17224	9.4_A_4B	9	Middle	9_Middle	Sulfur	Sulfur Oxidation	Dimethyl Sulfide Generation	Sulfite oxidase, sulfur dehydrogenase	sox	6	soxB; sulfur-oxidizing protein SoxB	Sulfur_Metabolism	0
K17224	9.4_A_4C	9	Middle	9_Middle	Sulfur	Sulfur Oxidation	Dimethyl Sulfide Generation	Sulfite oxidase, sulfur dehydrogenase	sox	6	soxB; sulfur-oxidizing protein SoxB	Sulfur_Metabolism	0
K17224	9.4_B_4A	9	Middle	9_Middle	Sulfur	Sulfur Oxidation	Dimethyl Sulfide Generation	Sulfite oxidase, sulfur dehydrogenase	sox	6	soxB; sulfur-oxidizing protein SoxB	Sulfur_Metabolism	6
K17224	9.4_C_4C	9	Middle	9_Middle	Sulfur	Sulfur Oxidation	Dimethyl Sulfide Generation	Sulfite oxidase, sulfur dehydrogenase	sox	6	soxB; sulfur-oxidizing protein SoxB	Sulfur_Metabolism	0
K17224	9.4_A_4A	9	Middle	9_Middle	Sulfur	Sulfur Oxidation	Dimethyl Sulfide Generation	Sulfite oxidase, sulfur dehydrogenase	sox	6	soxB; sulfur-oxidizing protein SoxB	Sulfur_Metabolism	0
K17224	9.4_A_4D	9	Middle	9_Middle	Sulfur	Sulfur Oxidation	Dimethyl Sulfide Generation	Sulfite oxidase, sulfur dehydrogenase	sox	6	soxB; sulfur-oxidizing protein SoxB	Sulfur_Metabolism	0
K17224	9.4_C_4A	9	Middle	9_Middle	Sulfur	Sulfur Oxidation	Dimethyl Sulfide Generation	Sulfite oxidase, sulfur dehydrogenase	sox	6	soxB; sulfur-oxidizing protein SoxB	Sulfur_Metabolism	7
K17224	9.4_C_4B	9	Middle	9_Middle	Sulfur	Sulfur Oxidation	Dimethyl Sulfide Generation	Sulfite oxidase, sulfur dehydrogenase	sox	6	soxB; sulfur-oxidizing protein SoxB	Sulfur_Metabolism	2
K17225	9.4_A_4C	9	Middle	9_Middle	Sulfur	Sulfur Oxidation	Dimethyl Sulfide Generation	Sulfite oxidase, sulfur dehydrogenase	sox	6	soxC; sulfane dehydrogenase subunit SoxC	Sulfur_Metabolism	0
K17225	9.4_A_4D	9	Middle	9_Middle	Sulfur	Sulfur Oxidation	Dimethyl Sulfide Generation	Sulfite oxidase, sulfur dehydrogenase	sox	6	soxC; sulfane dehydrogenase subunit SoxC	Sulfur_Metabolism	6
K17225	9.4_C_4C	9	Middle	9_Middle	Sulfur	Sulfur Oxidation	Dimethyl Sulfide Generation	Sulfite oxidase, sulfur dehydrogenase	sox	6	soxC; sulfane dehydrogenase subunit SoxC	Sulfur_Metabolism	10
K17225	9.4_A_4A	9	Middle	9_Middle	Sulfur	Sulfur Oxidation	Dimethyl Sulfide Generation	Sulfite oxidase, sulfur dehydrogenase	sox	6	soxC; sulfane dehydrogenase subunit SoxC	Sulfur_Metabolism	8
K17225	9.4_A_4B	9	Middle	9_Middle	Sulfur	Sulfur Oxidation	Dimethyl Sulfide Generation	Sulfite oxidase, sulfur dehydrogenase	sox	6	soxC; sulfane dehydrogenase subunit SoxC	Sulfur_Metabolism	0
K17225	9.4_C_4A	9	Middle	9_Middle	Sulfur	Sulfur Oxidation	Dimethyl Sulfide Generation	Sulfite oxidase, sulfur dehydrogenase	sox	6	soxC; sulfane dehydrogenase subunit SoxC	Sulfur_Metabolism	5
K17225	9.4_B_4A	9	Middle	9_Middle	Sulfur	Sulfur Oxidation	Dimethyl Sulfide Generation	Sulfite oxidase, sulfur dehydrogenase	sox	6	soxC; sulfane dehydrogenase subunit SoxC	Sulfur_Metabolism	1
K17225	9.4_C_4B	9	Middle	9_Middle	Sulfur	Sulfur Oxidation	Dimethyl Sulfide Generation	Sulfite oxidase, sulfur dehydrogenase	sox	6	soxC; sulfane dehydrogenase subunit SoxC	Sulfur_Metabolism	8
K17226	9.4_C_4C	9	Middle	9_Middle	Sulfur	Sulfur Oxidation	Dimethyl Sulfide Generation	Sulfite oxidase, sulfur dehydrogenase	sox	6	soxY; sulfur-oxidizing protein SoxY	Sulfur_Metabolism	0
K17226	9.4_A_4C	9	Middle	9_Middle	Sulfur	Sulfur Oxidation	Dimethyl Sulfide Generation	Sulfite oxidase, sulfur dehydrogenase	sox	6	soxY; sulfur-oxidizing protein SoxY	Sulfur_Metabolism	0
K17226	9.4_A_4B	9	Middle	9_Middle	Sulfur	Sulfur Oxidation	Dimethyl Sulfide Generation	Sulfite oxidase, sulfur dehydrogenase	sox	6	soxY; sulfur-oxidizing protein SoxY	Sulfur_Metabolism	7
K17226	9.4_A_4A	9	Middle	9_Middle	Sulfur	Sulfur Oxidation	Dimethyl Sulfide Generation	Sulfite oxidase, sulfur dehydrogenase	sox	6	soxY; sulfur-oxidizing protein SoxY	Sulfur_Metabolism	0
K17226	9.4_C_4A	9	Middle	9_Middle	Sulfur	Sulfur Oxidation	Dimethyl Sulfide Generation	Sulfite oxidase, sulfur dehydrogenase	sox	6	soxY; sulfur-oxidizing protein SoxY	Sulfur_Metabolism	3
K17226	9.4_B_4A	9	Middle	9_Middle	Sulfur	Sulfur Oxidation	Dimethyl Sulfide Generation	Sulfite oxidase, sulfur dehydrogenase	sox	6	soxY; sulfur-oxidizing protein SoxY	Sulfur_Metabolism	0
K17226	9.4_A_4D	9	Middle	9_Middle	Sulfur	Sulfur Oxidation	Dimethyl Sulfide Generation	Sulfite oxidase, sulfur dehydrogenase	sox	6	soxY; sulfur-oxidizing protein SoxY	Sulfur_Metabolism	0
K17226	9.4_C_4B	9	Middle	9_Middle	Sulfur	Sulfur Oxidation	Dimethyl Sulfide Generation	Sulfite oxidase, sulfur dehydrogenase	sox	6	soxY; sulfur-oxidizing protein SoxY	Sulfur_Metabolism	5
K17227	9.4_C_4C	9	Middle	9_Middle	Sulfur	Sulfur Oxidation	Dimethyl Sulfide Generation	Sulfite oxidase, sulfur dehydrogenase	sox	6	soxZ; sulfur-oxidizing protein SoxZ	Sulfur_Metabolism	0
K17227	9.4_A_4A	9	Middle	9_Middle	Sulfur	Sulfur Oxidation	Dimethyl Sulfide Generation	Sulfite oxidase, sulfur dehydrogenase	sox	6	soxZ; sulfur-oxidizing protein SoxZ	Sulfur_Metabolism	0
K17227	9.4_A_4B	9	Middle	9_Middle	Sulfur	Sulfur Oxidation	Dimethyl Sulfide Generation	Sulfite oxidase, sulfur dehydrogenase	sox	6	soxZ; sulfur-oxidizing protein SoxZ	Sulfur_Metabolism	0
K17227	9.4_C_4B	9	Middle	9_Middle	Sulfur	Sulfur Oxidation	Dimethyl Sulfide Generation	Sulfite oxidase, sulfur dehydrogenase	sox	6	soxZ; sulfur-oxidizing protein SoxZ	Sulfur_Metabolism	0
K17227	9.4_C_4A	9	Middle	9_Middle	Sulfur	Sulfur Oxidation	Dimethyl Sulfide Generation	Sulfite oxidase, sulfur dehydrogenase	sox	6	soxZ; sulfur-oxidizing protein SoxZ	Sulfur_Metabolism	6
K17227	9.4_B_4A	9	Middle	9_Middle	Sulfur	Sulfur Oxidation	Dimethyl Sulfide Generation	Sulfite oxidase, sulfur dehydrogenase	sox	6	soxZ; sulfur-oxidizing protein SoxZ	Sulfur_Metabolism	8
K17227	9.4_A_4D	9	Middle	9_Middle	Sulfur	Sulfur Oxidation	Dimethyl Sulfide Generation	Sulfite oxidase, sulfur dehydrogenase	sox	6	soxZ; sulfur-oxidizing protein SoxZ	Sulfur_Metabolism	0
K17227	9.4_A_4C	9	Middle	9_Middle	Sulfur	Sulfur Oxidation	Dimethyl Sulfide Generation	Sulfite oxidase, sulfur dehydrogenase	sox	6	soxZ; sulfur-oxidizing protein SoxZ	Sulfur_Metabolism	3
K00376	9.4_C_5C	9	Bottom	9_Bottom	Nitrogen	Denitrification	Nitrogenase	N2O Reductase	nos	1	nosZ; nitrous-oxide reductase [EC:1.7.2.4]	Nitrogen_Metabolism	33
K00376	9.4_B_5A	9	Bottom	9_Bottom	Nitrogen	Denitrification	Nitrogenase	N2O Reductase	nos	1	nosZ; nitrous-oxide reductase [EC:1.7.2.4]	Nitrogen_Metabolism	22
K00376	9.4_A_5D	9	Bottom	9_Bottom	Nitrogen	Denitrification	Nitrogenase	N2O Reductase	nos	1	nosZ; nitrous-oxide reductase [EC:1.7.2.4]	Nitrogen_Metabolism	29
K00376	9.4_B_5B	9	Bottom	9_Bottom	Nitrogen	Denitrification	Nitrogenase	N2O Reductase	nos	1	nosZ; nitrous-oxide reductase [EC:1.7.2.4]	Nitrogen_Metabolism	31
K00376	9.4_A_5A	9	Bottom	9_Bottom	Nitrogen	Denitrification	Nitrogenase	N2O Reductase	nos	1	nosZ; nitrous-oxide reductase [EC:1.7.2.4]	Nitrogen_Metabolism	35
K00376	9.4_B_5C	9	Bottom	9_Bottom	Nitrogen	Denitrification	Nitrogenase	N2O Reductase	nos	1	nosZ; nitrous-oxide reductase [EC:1.7.2.4]	Nitrogen_Metabolism	47
K00380	9.4_C_5C	9	Bottom	9_Bottom	Sulfur	Sulfate Reduction	Assimilatory Sulfate Reduction	Sulfite Reductase	cys	2	cysJ; sulfite reductase (NADPH) flavoprotein alpha-component	Sulfur_Metabolism	29
K00380	9.4_A_5D	9	Bottom	9_Bottom	Sulfur	Sulfate Reduction	Assimilatory Sulfate Reduction	Sulfite Reductase	cys	2	cysJ; sulfite reductase (NADPH) flavoprotein alpha-component	Sulfur_Metabolism	12
K00380	9.4_A_5A	9	Bottom	9_Bottom	Sulfur	Sulfate Reduction	Assimilatory Sulfate Reduction	Sulfite Reductase	cys	2	cysJ; sulfite reductase (NADPH) flavoprotein alpha-component	Sulfur_Metabolism	9
K00380	9.4_B_5A	9	Bottom	9_Bottom	Sulfur	Sulfate Reduction	Assimilatory Sulfate Reduction	Sulfite Reductase	cys	2	cysJ; sulfite reductase (NADPH) flavoprotein alpha-component	Sulfur_Metabolism	24
K00380	9.4_B_5B	9	Bottom	9_Bottom	Sulfur	Sulfate Reduction	Assimilatory Sulfate Reduction	Sulfite Reductase	cys	2	cysJ; sulfite reductase (NADPH) flavoprotein alpha-component	Sulfur_Metabolism	7
K00380	9.4_B_5C	9	Bottom	9_Bottom	Sulfur	Sulfate Reduction	Assimilatory Sulfate Reduction	Sulfite Reductase	cys	2	cysJ; sulfite reductase (NADPH) flavoprotein alpha-component	Sulfur_Metabolism	15
K00381	9.4_C_5C	9	Bottom	9_Bottom	Sulfur	Sulfate Reduction	Assimilatory Sulfate Reduction	Sulfite Reductase	cys	2	cysI; sulfite reductase (NADPH) hemoprotein beta-component	Sulfur_Metabolism	40
K00381	9.4_A_5A	9	Bottom	9_Bottom	Sulfur	Sulfate Reduction	Assimilatory Sulfate Reduction	Sulfite Reductase	cys	2	cysI; sulfite reductase (NADPH) hemoprotein beta-component	Sulfur_Metabolism	34
K00381	9.4_B_5B	9	Bottom	9_Bottom	Sulfur	Sulfate Reduction	Assimilatory Sulfate Reduction	Sulfite Reductase	cys	2	cysI; sulfite reductase (NADPH) hemoprotein beta-component	Sulfur_Metabolism	17
K00381	9.4_A_5D	9	Bottom	9_Bottom	Sulfur	Sulfate Reduction	Assimilatory Sulfate Reduction	Sulfite Reductase	cys	2	cysI; sulfite reductase (NADPH) hemoprotein beta-component	Sulfur_Metabolism	39
K00381	9.4_B_5A	9	Bottom	9_Bottom	Sulfur	Sulfate Reduction	Assimilatory Sulfate Reduction	Sulfite Reductase	cys	2	cysI; sulfite reductase (NADPH) hemoprotein beta-component	Sulfur_Metabolism	28
K00381	9.4_B_5C	9	Bottom	9_Bottom	Sulfur	Sulfate Reduction	Assimilatory Sulfate Reduction	Sulfite Reductase	cys	2	cysI; sulfite reductase (NADPH) hemoprotein beta-component	Sulfur_Metabolism	17
K00392	9.4_C_5C	9	Bottom	9_Bottom	Sulfur	Sulfate Reduction	Assimilatory Sulfate Reduction	Sulfite Reductase	sir	1	sir; sulfite reductase (ferredoxin)	Sulfur_Metabolism	29
K00392	9.4_B_5B	9	Bottom	9_Bottom	Sulfur	Sulfate Reduction	Assimilatory Sulfate Reduction	Sulfite Reductase	sir	1	sir; sulfite reductase (ferredoxin)	Sulfur_Metabolism	26
K00392	9.4_B_5C	9	Bottom	9_Bottom	Sulfur	Sulfate Reduction	Assimilatory Sulfate Reduction	Sulfite Reductase	sir	1	sir; sulfite reductase (ferredoxin)	Sulfur_Metabolism	30
K00392	9.4_A_5A	9	Bottom	9_Bottom	Sulfur	Sulfate Reduction	Assimilatory Sulfate Reduction	Sulfite Reductase	sir	1	sir; sulfite reductase (ferredoxin)	Sulfur_Metabolism	32
K00392	9.4_B_5A	9	Bottom	9_Bottom	Sulfur	Sulfate Reduction	Assimilatory Sulfate Reduction	Sulfite Reductase	sir	1	sir; sulfite reductase (ferredoxin)	Sulfur_Metabolism	25
K00392	9.4_A_5D	9	Bottom	9_Bottom	Sulfur	Sulfate Reduction	Assimilatory Sulfate Reduction	Sulfite Reductase	sir	1	sir; sulfite reductase (ferredoxin)	Sulfur_Metabolism	28
K00855	9.4_B_5A	9	Bottom	9_Bottom	Carbon	Carbon Fixation	Calvin Cycle	Ribulose Bisphosphate Carboxylase Complex Subunits, Phophoribulokinase	prk	1	PRK, prkB; phosphoribulokinase [EC:2.7.1.19]	Carbon_Fixation_in_Photosynthetic_Organisms	0
K00855	9.4_B_5B	9	Bottom	9_Bottom	Carbon	Carbon Fixation	Calvin Cycle	Ribulose Bisphosphate Carboxylase Complex Subunits, Phophoribulokinase	prk	1	PRK, prkB; phosphoribulokinase [EC:2.7.1.19]	Carbon_Fixation_in_Photosynthetic_Organisms	0
K00855	9.4_A_5A	9	Bottom	9_Bottom	Carbon	Carbon Fixation	Calvin Cycle	Ribulose Bisphosphate Carboxylase Complex Subunits, Phophoribulokinase	prk	1	PRK, prkB; phosphoribulokinase [EC:2.7.1.19]	Carbon_Fixation_in_Photosynthetic_Organisms	0
K00855	9.4_B_5C	9	Bottom	9_Bottom	Carbon	Carbon Fixation	Calvin Cycle	Ribulose Bisphosphate Carboxylase Complex Subunits, Phophoribulokinase	prk	1	PRK, prkB; phosphoribulokinase [EC:2.7.1.19]	Carbon_Fixation_in_Photosynthetic_Organisms	0
K00855	9.4_C_5C	9	Bottom	9_Bottom	Carbon	Carbon Fixation	Calvin Cycle	Ribulose Bisphosphate Carboxylase Complex Subunits, Phophoribulokinase	prk	1	PRK, prkB; phosphoribulokinase [EC:2.7.1.19]	Carbon_Fixation_in_Photosynthetic_Organisms	0
K00855	9.4_A_5D	9	Bottom	9_Bottom	Carbon	Carbon Fixation	Calvin Cycle	Ribulose Bisphosphate Carboxylase Complex Subunits, Phophoribulokinase	prk	1	PRK, prkB; phosphoribulokinase [EC:2.7.1.19]	Carbon_Fixation_in_Photosynthetic_Organisms	4
K01176	9.4_B_5B	9	Bottom	9_Bottom	Carbon	Decomposition	Polysaccharide Catabolism	Amylase, Cellulase, Pectinase, Chitinase	amy	2	AMY, amyA, malS; alpha-amylase	Carbohydrate Metabolism	0
K01176	9.4_B_5A	9	Bottom	9_Bottom	Carbon	Decomposition	Polysaccharide Catabolism	Amylase, Cellulase, Pectinase, Chitinase	amy	2	AMY, amyA, malS; alpha-amylase	Carbohydrate Metabolism	0
K01176	9.4_B_5C	9	Bottom	9_Bottom	Carbon	Decomposition	Polysaccharide Catabolism	Amylase, Cellulase, Pectinase, Chitinase	amy	2	AMY, amyA, malS; alpha-amylase	Carbohydrate Metabolism	2
K01176	9.4_A_5D	9	Bottom	9_Bottom	Carbon	Decomposition	Polysaccharide Catabolism	Amylase, Cellulase, Pectinase, Chitinase	amy	2	AMY, amyA, malS; alpha-amylase	Carbohydrate Metabolism	3
K01176	9.4_C_5C	9	Bottom	9_Bottom	Carbon	Decomposition	Polysaccharide Catabolism	Amylase, Cellulase, Pectinase, Chitinase	amy	2	AMY, amyA, malS; alpha-amylase	Carbohydrate Metabolism	0
K01176	9.4_A_5A	9	Bottom	9_Bottom	Carbon	Decomposition	Polysaccharide Catabolism	Amylase, Cellulase, Pectinase, Chitinase	amy	2	AMY, amyA, malS; alpha-amylase	Carbohydrate Metabolism	0
K01183	9.4_B_5A	9	Bottom	9_Bottom	Carbon	Decomposition	Polysaccharide Catabolism	Amylase, Cellulase, Pectinase, Chitinase	chi	6	E3.2.1.14; chitinase	Carbohydrate Metabolism	0
K01183	9.4_C_5C	9	Bottom	9_Bottom	Carbon	Decomposition	Polysaccharide Catabolism	Amylase, Cellulase, Pectinase, Chitinase	chi	6	E3.2.1.14; chitinase	Carbohydrate Metabolism	0
K01183	9.4_B_5B	9	Bottom	9_Bottom	Carbon	Decomposition	Polysaccharide Catabolism	Amylase, Cellulase, Pectinase, Chitinase	chi	6	E3.2.1.14; chitinase	Carbohydrate Metabolism	0
K01183	9.4_A_5D	9	Bottom	9_Bottom	Carbon	Decomposition	Polysaccharide Catabolism	Amylase, Cellulase, Pectinase, Chitinase	chi	6	E3.2.1.14; chitinase	Carbohydrate Metabolism	0
K01183	9.4_B_5C	9	Bottom	9_Bottom	Carbon	Decomposition	Polysaccharide Catabolism	Amylase, Cellulase, Pectinase, Chitinase	chi	6	E3.2.1.14; chitinase	Carbohydrate Metabolism	0
K01183	9.4_A_5A	9	Bottom	9_Bottom	Carbon	Decomposition	Polysaccharide Catabolism	Amylase, Cellulase, Pectinase, Chitinase	chi	6	E3.2.1.14; chitinase	Carbohydrate Metabolism	0
K01601	9.4_A_5D	9	Bottom	9_Bottom	Carbon	Carbon Fixation	Calvin Cycle	Ribulose Bisphosphate Carboxylase Complex Subunits, Phophoribulokinase	rbc	3	rbcL; ribulose-bisphosphate carboxylase large chain [EC:4.1.1.39]	Carbon_Fixation_in_Photosynthetic_Organisms	12
K01601	9.4_A_5A	9	Bottom	9_Bottom	Carbon	Carbon Fixation	Calvin Cycle	Ribulose Bisphosphate Carboxylase Complex Subunits, Phophoribulokinase	rbc	3	rbcL; ribulose-bisphosphate carboxylase large chain [EC:4.1.1.39]	Carbon_Fixation_in_Photosynthetic_Organisms	0
K01601	9.4_C_5C	9	Bottom	9_Bottom	Carbon	Carbon Fixation	Calvin Cycle	Ribulose Bisphosphate Carboxylase Complex Subunits, Phophoribulokinase	rbc	3	rbcL; ribulose-bisphosphate carboxylase large chain [EC:4.1.1.39]	Carbon_Fixation_in_Photosynthetic_Organisms	2
K01601	9.4_B_5B	9	Bottom	9_Bottom	Carbon	Carbon Fixation	Calvin Cycle	Ribulose Bisphosphate Carboxylase Complex Subunits, Phophoribulokinase	rbc	3	rbcL; ribulose-bisphosphate carboxylase large chain [EC:4.1.1.39]	Carbon_Fixation_in_Photosynthetic_Organisms	0
K01601	9.4_B_5C	9	Bottom	9_Bottom	Carbon	Carbon Fixation	Calvin Cycle	Ribulose Bisphosphate Carboxylase Complex Subunits, Phophoribulokinase	rbc	3	rbcL; ribulose-bisphosphate carboxylase large chain [EC:4.1.1.39]	Carbon_Fixation_in_Photosynthetic_Organisms	7
K01601	9.4_B_5A	9	Bottom	9_Bottom	Carbon	Carbon Fixation	Calvin Cycle	Ribulose Bisphosphate Carboxylase Complex Subunits, Phophoribulokinase	rbc	3	rbcL; ribulose-bisphosphate carboxylase large chain [EC:4.1.1.39]	Carbon_Fixation_in_Photosynthetic_Organisms	6
K01602	9.4_C_5C	9	Bottom	9_Bottom	Carbon	Carbon Fixation	Calvin Cycle	Ribulose Bisphosphate Carboxylase Complex Subunits, Phophoribulokinase	rbc	3	rbcS; ribulose-bisphosphate carboxylase small chain [EC:4.1.1.39]	Carbon_Fixation_in_Photosynthetic_Organisms	0
K01602	9.4_B_5C	9	Bottom	9_Bottom	Carbon	Carbon Fixation	Calvin Cycle	Ribulose Bisphosphate Carboxylase Complex Subunits, Phophoribulokinase	rbc	3	rbcS; ribulose-bisphosphate carboxylase small chain [EC:4.1.1.39]	Carbon_Fixation_in_Photosynthetic_Organisms	0
K01602	9.4_A_5D	9	Bottom	9_Bottom	Carbon	Carbon Fixation	Calvin Cycle	Ribulose Bisphosphate Carboxylase Complex Subunits, Phophoribulokinase	rbc	3	rbcS; ribulose-bisphosphate carboxylase small chain [EC:4.1.1.39]	Carbon_Fixation_in_Photosynthetic_Organisms	0
K01602	9.4_B_5B	9	Bottom	9_Bottom	Carbon	Carbon Fixation	Calvin Cycle	Ribulose Bisphosphate Carboxylase Complex Subunits, Phophoribulokinase	rbc	3	rbcS; ribulose-bisphosphate carboxylase small chain [EC:4.1.1.39]	Carbon_Fixation_in_Photosynthetic_Organisms	2
K01602	9.4_A_5A	9	Bottom	9_Bottom	Carbon	Carbon Fixation	Calvin Cycle	Ribulose Bisphosphate Carboxylase Complex Subunits, Phophoribulokinase	rbc	3	rbcS; ribulose-bisphosphate carboxylase small chain [EC:4.1.1.39]	Carbon_Fixation_in_Photosynthetic_Organisms	0
K01602	9.4_B_5A	9	Bottom	9_Bottom	Carbon	Carbon Fixation	Calvin Cycle	Ribulose Bisphosphate Carboxylase Complex Subunits, Phophoribulokinase	rbc	3	rbcS; ribulose-bisphosphate carboxylase small chain [EC:4.1.1.39]	Carbon_Fixation_in_Photosynthetic_Organisms	0
K01648	9.4_B_5C	9	Bottom	9_Bottom	Carbon	Carbon Fixation	Reverse Citric Acid Cycle	ATP Citrate Lyase	acl	3	ACLY; ATP citrate (pro-S)-lyase [EC:2.3.3.8]	Carbon_Fixation_Pathways_in_Prokaryotes	0
K01648	9.4_A_5A	9	Bottom	9_Bottom	Carbon	Carbon Fixation	Reverse Citric Acid Cycle	ATP Citrate Lyase	acl	3	ACLY; ATP citrate (pro-S)-lyase [EC:2.3.3.8]	Carbon_Fixation_Pathways_in_Prokaryotes	0
K01648	9.4_A_5D	9	Bottom	9_Bottom	Carbon	Carbon Fixation	Reverse Citric Acid Cycle	ATP Citrate Lyase	acl	3	ACLY; ATP citrate (pro-S)-lyase [EC:2.3.3.8]	Carbon_Fixation_Pathways_in_Prokaryotes	0
K01648	9.4_B_5A	9	Bottom	9_Bottom	Carbon	Carbon Fixation	Reverse Citric Acid Cycle	ATP Citrate Lyase	acl	3	ACLY; ATP citrate (pro-S)-lyase [EC:2.3.3.8]	Carbon_Fixation_Pathways_in_Prokaryotes	0
K01648	9.4_C_5C	9	Bottom	9_Bottom	Carbon	Carbon Fixation	Reverse Citric Acid Cycle	ATP Citrate Lyase	acl	3	ACLY; ATP citrate (pro-S)-lyase [EC:2.3.3.8]	Carbon_Fixation_Pathways_in_Prokaryotes	0
K01648	9.4_B_5B	9	Bottom	9_Bottom	Carbon	Carbon Fixation	Reverse Citric Acid Cycle	ATP Citrate Lyase	acl	3	ACLY; ATP citrate (pro-S)-lyase [EC:2.3.3.8]	Carbon_Fixation_Pathways_in_Prokaryotes	0
K02092	9.4_B_5A	9	Bottom	9_Bottom	Carbon	Oxygenic Photosynthesis	Photopigment Biosynthesis	Enzymes of Chlorophyll, Phycobilin, and Carotenoid Pathways	apc	6	apcA; allophycocyanin alpha subunit	Photosynthesis-Antenna_Proteins	0
K02092	9.4_B_5B	9	Bottom	9_Bottom	Carbon	Oxygenic Photosynthesis	Photopigment Biosynthesis	Enzymes of Chlorophyll, Phycobilin, and Carotenoid Pathways	apc	6	apcA; allophycocyanin alpha subunit	Photosynthesis-Antenna_Proteins	0
K02092	9.4_B_5C	9	Bottom	9_Bottom	Carbon	Oxygenic Photosynthesis	Photopigment Biosynthesis	Enzymes of Chlorophyll, Phycobilin, and Carotenoid Pathways	apc	6	apcA; allophycocyanin alpha subunit	Photosynthesis-Antenna_Proteins	0
K02092	9.4_A_5A	9	Bottom	9_Bottom	Carbon	Oxygenic Photosynthesis	Photopigment Biosynthesis	Enzymes of Chlorophyll, Phycobilin, and Carotenoid Pathways	apc	6	apcA; allophycocyanin alpha subunit	Photosynthesis-Antenna_Proteins	0
K02092	9.4_C_5C	9	Bottom	9_Bottom	Carbon	Oxygenic Photosynthesis	Photopigment Biosynthesis	Enzymes of Chlorophyll, Phycobilin, and Carotenoid Pathways	apc	6	apcA; allophycocyanin alpha subunit	Photosynthesis-Antenna_Proteins	0
K02092	9.4_A_5D	9	Bottom	9_Bottom	Carbon	Oxygenic Photosynthesis	Photopigment Biosynthesis	Enzymes of Chlorophyll, Phycobilin, and Carotenoid Pathways	apc	6	apcA; allophycocyanin alpha subunit	Photosynthesis-Antenna_Proteins	2
K02093	9.4_C_5C	9	Bottom	9_Bottom	Carbon	Oxygenic Photosynthesis	Photopigment Biosynthesis	Enzymes of Chlorophyll, Phycobilin, and Carotenoid Pathways	apc	6	apcB; allophycocyanin beta subunit	Photosynthesis-Antenna_Proteins	0
K02093	9.4_A_5D	9	Bottom	9_Bottom	Carbon	Oxygenic Photosynthesis	Photopigment Biosynthesis	Enzymes of Chlorophyll, Phycobilin, and Carotenoid Pathways	apc	6	apcB; allophycocyanin beta subunit	Photosynthesis-Antenna_Proteins	0
K02093	9.4_B_5C	9	Bottom	9_Bottom	Carbon	Oxygenic Photosynthesis	Photopigment Biosynthesis	Enzymes of Chlorophyll, Phycobilin, and Carotenoid Pathways	apc	6	apcB; allophycocyanin beta subunit	Photosynthesis-Antenna_Proteins	0
K02093	9.4_B_5A	9	Bottom	9_Bottom	Carbon	Oxygenic Photosynthesis	Photopigment Biosynthesis	Enzymes of Chlorophyll, Phycobilin, and Carotenoid Pathways	apc	6	apcB; allophycocyanin beta subunit	Photosynthesis-Antenna_Proteins	0
K02093	9.4_B_5B	9	Bottom	9_Bottom	Carbon	Oxygenic Photosynthesis	Photopigment Biosynthesis	Enzymes of Chlorophyll, Phycobilin, and Carotenoid Pathways	apc	6	apcB; allophycocyanin beta subunit	Photosynthesis-Antenna_Proteins	0
K02093	9.4_A_5A	9	Bottom	9_Bottom	Carbon	Oxygenic Photosynthesis	Photopigment Biosynthesis	Enzymes of Chlorophyll, Phycobilin, and Carotenoid Pathways	apc	6	apcB; allophycocyanin beta subunit	Photosynthesis-Antenna_Proteins	0
K02094	9.4_A_5A	9	Bottom	9_Bottom	Carbon	Oxygenic Photosynthesis	Photopigment Biosynthesis	Enzymes of Chlorophyll, Phycobilin, and Carotenoid Pathways	apc	6	apcC; phycobilisome core linker protein	Photosynthesis_Proteins	0
K02094	9.4_B_5C	9	Bottom	9_Bottom	Carbon	Oxygenic Photosynthesis	Photopigment Biosynthesis	Enzymes of Chlorophyll, Phycobilin, and Carotenoid Pathways	apc	6	apcC; phycobilisome core linker protein	Photosynthesis_Proteins	0
K02094	9.4_B_5A	9	Bottom	9_Bottom	Carbon	Oxygenic Photosynthesis	Photopigment Biosynthesis	Enzymes of Chlorophyll, Phycobilin, and Carotenoid Pathways	apc	6	apcC; phycobilisome core linker protein	Photosynthesis_Proteins	0
K02094	9.4_B_5B	9	Bottom	9_Bottom	Carbon	Oxygenic Photosynthesis	Photopigment Biosynthesis	Enzymes of Chlorophyll, Phycobilin, and Carotenoid Pathways	apc	6	apcC; phycobilisome core linker protein	Photosynthesis_Proteins	0
K02094	9.4_C_5C	9	Bottom	9_Bottom	Carbon	Oxygenic Photosynthesis	Photopigment Biosynthesis	Enzymes of Chlorophyll, Phycobilin, and Carotenoid Pathways	apc	6	apcC; phycobilisome core linker protein	Photosynthesis_Proteins	0
K02094	9.4_A_5D	9	Bottom	9_Bottom	Carbon	Oxygenic Photosynthesis	Photopigment Biosynthesis	Enzymes of Chlorophyll, Phycobilin, and Carotenoid Pathways	apc	6	apcC; phycobilisome core linker protein	Photosynthesis_Proteins	0
K02095	9.4_B_5A	9	Bottom	9_Bottom	Carbon	Oxygenic Photosynthesis	Photopigment Biosynthesis	Enzymes of Chlorophyll, Phycobilin, and Carotenoid Pathways	apc	6	apcD; allophycocyanin-B	Photosynthesis-Antenna_Proteins	0
K02095	9.4_A_5A	9	Bottom	9_Bottom	Carbon	Oxygenic Photosynthesis	Photopigment Biosynthesis	Enzymes of Chlorophyll, Phycobilin, and Carotenoid Pathways	apc	6	apcD; allophycocyanin-B	Photosynthesis-Antenna_Proteins	0
K02095	9.4_C_5C	9	Bottom	9_Bottom	Carbon	Oxygenic Photosynthesis	Photopigment Biosynthesis	Enzymes of Chlorophyll, Phycobilin, and Carotenoid Pathways	apc	6	apcD; allophycocyanin-B	Photosynthesis-Antenna_Proteins	0
K02095	9.4_B_5B	9	Bottom	9_Bottom	Carbon	Oxygenic Photosynthesis	Photopigment Biosynthesis	Enzymes of Chlorophyll, Phycobilin, and Carotenoid Pathways	apc	6	apcD; allophycocyanin-B	Photosynthesis-Antenna_Proteins	0
K02095	9.4_B_5C	9	Bottom	9_Bottom	Carbon	Oxygenic Photosynthesis	Photopigment Biosynthesis	Enzymes of Chlorophyll, Phycobilin, and Carotenoid Pathways	apc	6	apcD; allophycocyanin-B	Photosynthesis-Antenna_Proteins	0
K02095	9.4_A_5D	9	Bottom	9_Bottom	Carbon	Oxygenic Photosynthesis	Photopigment Biosynthesis	Enzymes of Chlorophyll, Phycobilin, and Carotenoid Pathways	apc	6	apcD; allophycocyanin-B	Photosynthesis-Antenna_Proteins	2
K02096	9.4_C_5C	9	Bottom	9_Bottom	Carbon	Oxygenic Photosynthesis	Photopigment Biosynthesis	Enzymes of Chlorophyll, Phycobilin, and Carotenoid Pathways	apc	6	apcE; phycobilisome core-membrane linker protein	Photosynthesis_Proteins	0
K02096	9.4_A_5A	9	Bottom	9_Bottom	Carbon	Oxygenic Photosynthesis	Photopigment Biosynthesis	Enzymes of Chlorophyll, Phycobilin, and Carotenoid Pathways	apc	6	apcE; phycobilisome core-membrane linker protein	Photosynthesis_Proteins	0
K02096	9.4_B_5A	9	Bottom	9_Bottom	Carbon	Oxygenic Photosynthesis	Photopigment Biosynthesis	Enzymes of Chlorophyll, Phycobilin, and Carotenoid Pathways	apc	6	apcE; phycobilisome core-membrane linker protein	Photosynthesis_Proteins	0
K02096	9.4_A_5D	9	Bottom	9_Bottom	Carbon	Oxygenic Photosynthesis	Photopigment Biosynthesis	Enzymes of Chlorophyll, Phycobilin, and Carotenoid Pathways	apc	6	apcE; phycobilisome core-membrane linker protein	Photosynthesis_Proteins	0
K02096	9.4_B_5B	9	Bottom	9_Bottom	Carbon	Oxygenic Photosynthesis	Photopigment Biosynthesis	Enzymes of Chlorophyll, Phycobilin, and Carotenoid Pathways	apc	6	apcE; phycobilisome core-membrane linker protein	Photosynthesis_Proteins	0
K02096	9.4_B_5C	9	Bottom	9_Bottom	Carbon	Oxygenic Photosynthesis	Photopigment Biosynthesis	Enzymes of Chlorophyll, Phycobilin, and Carotenoid Pathways	apc	6	apcE; phycobilisome core-membrane linker protein	Photosynthesis_Proteins	0
K02097	9.4_A_5A	9	Bottom	9_Bottom	Carbon	Oxygenic Photosynthesis	Photopigment Biosynthesis	Enzymes of Chlorophyll, Phycobilin, and Carotenoid Pathways	apc	6	apcF; phycobilisome core component	Photosynthesis-Antenna_Proteins	0
K02097	9.4_C_5C	9	Bottom	9_Bottom	Carbon	Oxygenic Photosynthesis	Photopigment Biosynthesis	Enzymes of Chlorophyll, Phycobilin, and Carotenoid Pathways	apc	6	apcF; phycobilisome core component	Photosynthesis-Antenna_Proteins	0
K02097	9.4_B_5B	9	Bottom	9_Bottom	Carbon	Oxygenic Photosynthesis	Photopigment Biosynthesis	Enzymes of Chlorophyll, Phycobilin, and Carotenoid Pathways	apc	6	apcF; phycobilisome core component	Photosynthesis-Antenna_Proteins	0
K02097	9.4_B_5C	9	Bottom	9_Bottom	Carbon	Oxygenic Photosynthesis	Photopigment Biosynthesis	Enzymes of Chlorophyll, Phycobilin, and Carotenoid Pathways	apc	6	apcF; phycobilisome core component	Photosynthesis-Antenna_Proteins	0
K02097	9.4_B_5A	9	Bottom	9_Bottom	Carbon	Oxygenic Photosynthesis	Photopigment Biosynthesis	Enzymes of Chlorophyll, Phycobilin, and Carotenoid Pathways	apc	6	apcF; phycobilisome core component	Photosynthesis-Antenna_Proteins	0
K02097	9.4_A_5D	9	Bottom	9_Bottom	Carbon	Oxygenic Photosynthesis	Photopigment Biosynthesis	Enzymes of Chlorophyll, Phycobilin, and Carotenoid Pathways	apc	6	apcF; phycobilisome core component	Photosynthesis-Antenna_Proteins	0
K02284	9.4_B_5A	9	Bottom	9_Bottom	Carbon	Oxygenic Photosynthesis	Photopigment Biosynthesis	Enzymes of Chlorophyll, Phycobilin, and Carotenoid Pathways	cpc	7	cpcA; phycocyanin alpha chain	Photosynthesis-Antenna_Proteins	0
K02284	9.4_B_5B	9	Bottom	9_Bottom	Carbon	Oxygenic Photosynthesis	Photopigment Biosynthesis	Enzymes of Chlorophyll, Phycobilin, and Carotenoid Pathways	cpc	7	cpcA; phycocyanin alpha chain	Photosynthesis-Antenna_Proteins	0
K02284	9.4_C_5C	9	Bottom	9_Bottom	Carbon	Oxygenic Photosynthesis	Photopigment Biosynthesis	Enzymes of Chlorophyll, Phycobilin, and Carotenoid Pathways	cpc	7	cpcA; phycocyanin alpha chain	Photosynthesis-Antenna_Proteins	0
K02284	9.4_A_5D	9	Bottom	9_Bottom	Carbon	Oxygenic Photosynthesis	Photopigment Biosynthesis	Enzymes of Chlorophyll, Phycobilin, and Carotenoid Pathways	cpc	7	cpcA; phycocyanin alpha chain	Photosynthesis-Antenna_Proteins	0
K02284	9.4_B_5C	9	Bottom	9_Bottom	Carbon	Oxygenic Photosynthesis	Photopigment Biosynthesis	Enzymes of Chlorophyll, Phycobilin, and Carotenoid Pathways	cpc	7	cpcA; phycocyanin alpha chain	Photosynthesis-Antenna_Proteins	0
K02284	9.4_A_5A	9	Bottom	9_Bottom	Carbon	Oxygenic Photosynthesis	Photopigment Biosynthesis	Enzymes of Chlorophyll, Phycobilin, and Carotenoid Pathways	cpc	7	cpcA; phycocyanin alpha chain	Photosynthesis-Antenna_Proteins	0
K02285	9.4_A_5D	9	Bottom	9_Bottom	Carbon	Oxygenic Photosynthesis	Photopigment Biosynthesis	Enzymes of Chlorophyll, Phycobilin, and Carotenoid Pathways	cpc	7	cpcB; phycocyanin beta chain	Photosynthesis-Antenna_Proteins	0
K02285	9.4_B_5A	9	Bottom	9_Bottom	Carbon	Oxygenic Photosynthesis	Photopigment Biosynthesis	Enzymes of Chlorophyll, Phycobilin, and Carotenoid Pathways	cpc	7	cpcB; phycocyanin beta chain	Photosynthesis-Antenna_Proteins	0
K02285	9.4_C_5C	9	Bottom	9_Bottom	Carbon	Oxygenic Photosynthesis	Photopigment Biosynthesis	Enzymes of Chlorophyll, Phycobilin, and Carotenoid Pathways	cpc	7	cpcB; phycocyanin beta chain	Photosynthesis-Antenna_Proteins	0
K02285	9.4_A_5A	9	Bottom	9_Bottom	Carbon	Oxygenic Photosynthesis	Photopigment Biosynthesis	Enzymes of Chlorophyll, Phycobilin, and Carotenoid Pathways	cpc	7	cpcB; phycocyanin beta chain	Photosynthesis-Antenna_Proteins	0
K02285	9.4_B_5B	9	Bottom	9_Bottom	Carbon	Oxygenic Photosynthesis	Photopigment Biosynthesis	Enzymes of Chlorophyll, Phycobilin, and Carotenoid Pathways	cpc	7	cpcB; phycocyanin beta chain	Photosynthesis-Antenna_Proteins	0
K02285	9.4_B_5C	9	Bottom	9_Bottom	Carbon	Oxygenic Photosynthesis	Photopigment Biosynthesis	Enzymes of Chlorophyll, Phycobilin, and Carotenoid Pathways	cpc	7	cpcB; phycocyanin beta chain	Photosynthesis-Antenna_Proteins	0
K02286	9.4_A_5D	9	Bottom	9_Bottom	Carbon	Oxygenic Photosynthesis	Photopigment Biosynthesis	Enzymes of Chlorophyll, Phycobilin, and Carotenoid Pathways	cpc	7	cpcC; phycocyanin-associated rod linker protein	Photosynthesis-Antenna_Proteins	0
K02286	9.4_B_5C	9	Bottom	9_Bottom	Carbon	Oxygenic Photosynthesis	Photopigment Biosynthesis	Enzymes of Chlorophyll, Phycobilin, and Carotenoid Pathways	cpc	7	cpcC; phycocyanin-associated rod linker protein	Photosynthesis-Antenna_Proteins	1
K02286	9.4_B_5B	9	Bottom	9_Bottom	Carbon	Oxygenic Photosynthesis	Photopigment Biosynthesis	Enzymes of Chlorophyll, Phycobilin, and Carotenoid Pathways	cpc	7	cpcC; phycocyanin-associated rod linker protein	Photosynthesis-Antenna_Proteins	0
K02286	9.4_B_5A	9	Bottom	9_Bottom	Carbon	Oxygenic Photosynthesis	Photopigment Biosynthesis	Enzymes of Chlorophyll, Phycobilin, and Carotenoid Pathways	cpc	7	cpcC; phycocyanin-associated rod linker protein	Photosynthesis-Antenna_Proteins	0
K02286	9.4_C_5C	9	Bottom	9_Bottom	Carbon	Oxygenic Photosynthesis	Photopigment Biosynthesis	Enzymes of Chlorophyll, Phycobilin, and Carotenoid Pathways	cpc	7	cpcC; phycocyanin-associated rod linker protein	Photosynthesis-Antenna_Proteins	0
K02286	9.4_A_5A	9	Bottom	9_Bottom	Carbon	Oxygenic Photosynthesis	Photopigment Biosynthesis	Enzymes of Chlorophyll, Phycobilin, and Carotenoid Pathways	cpc	7	cpcC; phycocyanin-associated rod linker protein	Photosynthesis-Antenna_Proteins	0
K02287	9.4_B_5A	9	Bottom	9_Bottom	Carbon	Oxygenic Photosynthesis	Photopigment Biosynthesis	Enzymes of Chlorophyll, Phycobilin, and Carotenoid Pathways	cpc	7	cpcD; phycocyanin-associated, rod	Photosynthesis-Antenna_Proteins	0
K02287	9.4_C_5C	9	Bottom	9_Bottom	Carbon	Oxygenic Photosynthesis	Photopigment Biosynthesis	Enzymes of Chlorophyll, Phycobilin, and Carotenoid Pathways	cpc	7	cpcD; phycocyanin-associated, rod	Photosynthesis-Antenna_Proteins	0
K02287	9.4_A_5D	9	Bottom	9_Bottom	Carbon	Oxygenic Photosynthesis	Photopigment Biosynthesis	Enzymes of Chlorophyll, Phycobilin, and Carotenoid Pathways	cpc	7	cpcD; phycocyanin-associated, rod	Photosynthesis-Antenna_Proteins	0
K02287	9.4_B_5B	9	Bottom	9_Bottom	Carbon	Oxygenic Photosynthesis	Photopigment Biosynthesis	Enzymes of Chlorophyll, Phycobilin, and Carotenoid Pathways	cpc	7	cpcD; phycocyanin-associated, rod	Photosynthesis-Antenna_Proteins	0
K02287	9.4_B_5C	9	Bottom	9_Bottom	Carbon	Oxygenic Photosynthesis	Photopigment Biosynthesis	Enzymes of Chlorophyll, Phycobilin, and Carotenoid Pathways	cpc	7	cpcD; phycocyanin-associated, rod	Photosynthesis-Antenna_Proteins	0
K02287	9.4_A_5A	9	Bottom	9_Bottom	Carbon	Oxygenic Photosynthesis	Photopigment Biosynthesis	Enzymes of Chlorophyll, Phycobilin, and Carotenoid Pathways	cpc	7	cpcD; phycocyanin-associated, rod	Photosynthesis-Antenna_Proteins	0
K02288	9.4_B_5C	9	Bottom	9_Bottom	Carbon	Oxygenic Photosynthesis	Photopigment Biosynthesis	Enzymes of Chlorophyll, Phycobilin, and Carotenoid Pathways	cpc	7	cpcE; phycocyanobilin lyase subunit alpha	Photosynthesis-Antenna_Proteins	0
K02288	9.4_A_5D	9	Bottom	9_Bottom	Carbon	Oxygenic Photosynthesis	Photopigment Biosynthesis	Enzymes of Chlorophyll, Phycobilin, and Carotenoid Pathways	cpc	7	cpcE; phycocyanobilin lyase subunit alpha	Photosynthesis-Antenna_Proteins	0
K02288	9.4_B_5B	9	Bottom	9_Bottom	Carbon	Oxygenic Photosynthesis	Photopigment Biosynthesis	Enzymes of Chlorophyll, Phycobilin, and Carotenoid Pathways	cpc	7	cpcE; phycocyanobilin lyase subunit alpha	Photosynthesis-Antenna_Proteins	0
K02288	9.4_A_5A	9	Bottom	9_Bottom	Carbon	Oxygenic Photosynthesis	Photopigment Biosynthesis	Enzymes of Chlorophyll, Phycobilin, and Carotenoid Pathways	cpc	7	cpcE; phycocyanobilin lyase subunit alpha	Photosynthesis-Antenna_Proteins	0
K02288	9.4_C_5C	9	Bottom	9_Bottom	Carbon	Oxygenic Photosynthesis	Photopigment Biosynthesis	Enzymes of Chlorophyll, Phycobilin, and Carotenoid Pathways	cpc	7	cpcE; phycocyanobilin lyase subunit alpha	Photosynthesis-Antenna_Proteins	0
K02288	9.4_B_5A	9	Bottom	9_Bottom	Carbon	Oxygenic Photosynthesis	Photopigment Biosynthesis	Enzymes of Chlorophyll, Phycobilin, and Carotenoid Pathways	cpc	7	cpcE; phycocyanobilin lyase subunit alpha	Photosynthesis-Antenna_Proteins	0
K02289	9.4_B_5B	9	Bottom	9_Bottom	Carbon	Oxygenic Photosynthesis	Photopigment Biosynthesis	Enzymes of Chlorophyll, Phycobilin, and Carotenoid Pathways	cpc	7	cpcF; phycocyanobilin lyase subunit beta	Photosynthesis-Antenna_Proteins	0
K02289	9.4_B_5C	9	Bottom	9_Bottom	Carbon	Oxygenic Photosynthesis	Photopigment Biosynthesis	Enzymes of Chlorophyll, Phycobilin, and Carotenoid Pathways	cpc	7	cpcF; phycocyanobilin lyase subunit beta	Photosynthesis-Antenna_Proteins	0
K02289	9.4_A_5D	9	Bottom	9_Bottom	Carbon	Oxygenic Photosynthesis	Photopigment Biosynthesis	Enzymes of Chlorophyll, Phycobilin, and Carotenoid Pathways	cpc	7	cpcF; phycocyanobilin lyase subunit beta	Photosynthesis-Antenna_Proteins	0
K02289	9.4_C_5C	9	Bottom	9_Bottom	Carbon	Oxygenic Photosynthesis	Photopigment Biosynthesis	Enzymes of Chlorophyll, Phycobilin, and Carotenoid Pathways	cpc	7	cpcF; phycocyanobilin lyase subunit beta	Photosynthesis-Antenna_Proteins	0
K02289	9.4_A_5A	9	Bottom	9_Bottom	Carbon	Oxygenic Photosynthesis	Photopigment Biosynthesis	Enzymes of Chlorophyll, Phycobilin, and Carotenoid Pathways	cpc	7	cpcF; phycocyanobilin lyase subunit beta	Photosynthesis-Antenna_Proteins	0
K02289	9.4_B_5A	9	Bottom	9_Bottom	Carbon	Oxygenic Photosynthesis	Photopigment Biosynthesis	Enzymes of Chlorophyll, Phycobilin, and Carotenoid Pathways	cpc	7	cpcF; phycocyanobilin lyase subunit beta	Photosynthesis-Antenna_Proteins	0
K02290	9.4_B_5B	9	Bottom	9_Bottom	Carbon	Oxygenic Photosynthesis	Photopigment Biosynthesis	Enzymes of Chlorophyll, Phycobilin, and Carotenoid Pathways	cpc	7	cpcG; phycobilisome rod-core linker protein	Photosynthesis-Antenna_Proteins	2
K02290	9.4_B_5A	9	Bottom	9_Bottom	Carbon	Oxygenic Photosynthesis	Photopigment Biosynthesis	Enzymes of Chlorophyll, Phycobilin, and Carotenoid Pathways	cpc	7	cpcG; phycobilisome rod-core linker protein	Photosynthesis-Antenna_Proteins	0
K02290	9.4_B_5C	9	Bottom	9_Bottom	Carbon	Oxygenic Photosynthesis	Photopigment Biosynthesis	Enzymes of Chlorophyll, Phycobilin, and Carotenoid Pathways	cpc	7	cpcG; phycobilisome rod-core linker protein	Photosynthesis-Antenna_Proteins	0
K02290	9.4_A_5D	9	Bottom	9_Bottom	Carbon	Oxygenic Photosynthesis	Photopigment Biosynthesis	Enzymes of Chlorophyll, Phycobilin, and Carotenoid Pathways	cpc	7	cpcG; phycobilisome rod-core linker protein	Photosynthesis-Antenna_Proteins	0
K02290	9.4_A_5A	9	Bottom	9_Bottom	Carbon	Oxygenic Photosynthesis	Photopigment Biosynthesis	Enzymes of Chlorophyll, Phycobilin, and Carotenoid Pathways	cpc	7	cpcG; phycobilisome rod-core linker protein	Photosynthesis-Antenna_Proteins	0
K02290	9.4_C_5C	9	Bottom	9_Bottom	Carbon	Oxygenic Photosynthesis	Photopigment Biosynthesis	Enzymes of Chlorophyll, Phycobilin, and Carotenoid Pathways	cpc	7	cpcG; phycobilisome rod-core linker protein	Photosynthesis-Antenna_Proteins	0
K02292	9.4_B_5B	9	Bottom	9_Bottom	Carbon	Anoxygenic Photosynthesis	Photopigment Biosynthesis	Enzymes of Bacteriochlorophyll and Carotenoid Biosynthesis	crt	2	crtO; beta-carotene ketolase (CrtO type)	Metabolism of terpenoids and polyketides	0
K02292	9.4_B_5C	9	Bottom	9_Bottom	Carbon	Anoxygenic Photosynthesis	Photopigment Biosynthesis	Enzymes of Bacteriochlorophyll and Carotenoid Biosynthesis	crt	2	crtO; beta-carotene ketolase (CrtO type)	Metabolism of terpenoids and polyketides	0
K02292	9.4_A_5A	9	Bottom	9_Bottom	Carbon	Anoxygenic Photosynthesis	Photopigment Biosynthesis	Enzymes of Bacteriochlorophyll and Carotenoid Biosynthesis	crt	2	crtO; beta-carotene ketolase (CrtO type)	Metabolism of terpenoids and polyketides	0
K02292	9.4_C_5C	9	Bottom	9_Bottom	Carbon	Anoxygenic Photosynthesis	Photopigment Biosynthesis	Enzymes of Bacteriochlorophyll and Carotenoid Biosynthesis	crt	2	crtO; beta-carotene ketolase (CrtO type)	Metabolism of terpenoids and polyketides	0
K02292	9.4_B_5A	9	Bottom	9_Bottom	Carbon	Anoxygenic Photosynthesis	Photopigment Biosynthesis	Enzymes of Bacteriochlorophyll and Carotenoid Biosynthesis	crt	2	crtO; beta-carotene ketolase (CrtO type)	Metabolism of terpenoids and polyketides	0
K02292	9.4_A_5D	9	Bottom	9_Bottom	Carbon	Anoxygenic Photosynthesis	Photopigment Biosynthesis	Enzymes of Bacteriochlorophyll and Carotenoid Biosynthesis	crt	2	crtO; beta-carotene ketolase (CrtO type)	Metabolism of terpenoids and polyketides	0
K02305	9.4_A_5A	9	Bottom	9_Bottom	Nitrogen	Denitrification	Nitrogenase	NO Reductase	nor	2	norC; nitric oxide reductase subunit C	Nitrogen_Metabolism	4
K02305	9.4_B_5A	9	Bottom	9_Bottom	Nitrogen	Denitrification	Nitrogenase	NO Reductase	nor	2	norC; nitric oxide reductase subunit C	Nitrogen_Metabolism	0
K02305	9.4_B_5B	9	Bottom	9_Bottom	Nitrogen	Denitrification	Nitrogenase	NO Reductase	nor	2	norC; nitric oxide reductase subunit C	Nitrogen_Metabolism	0
K02305	9.4_C_5C	9	Bottom	9_Bottom	Nitrogen	Denitrification	Nitrogenase	NO Reductase	nor	2	norC; nitric oxide reductase subunit C	Nitrogen_Metabolism	0
K02305	9.4_B_5C	9	Bottom	9_Bottom	Nitrogen	Denitrification	Nitrogenase	NO Reductase	nor	2	norC; nitric oxide reductase subunit C	Nitrogen_Metabolism	6
K02305	9.4_A_5D	9	Bottom	9_Bottom	Nitrogen	Denitrification	Nitrogenase	NO Reductase	nor	2	norC; nitric oxide reductase subunit C	Nitrogen_Metabolism	0
K02586	9.4_A_5D	9	Bottom	9_Bottom	Nitrogen	Nitrogen Fixation	Nitrogenase	Dinitrogenase alpha and beta, dinitrogenase reductase, Electron-Transport Flavoproteins	nif	3	nifD; nitrogenase molybdenum-iron protein alpha chain [EC:1.18.6.1]	Nitrogen_Metabolism	0
K02586	9.4_B_5B	9	Bottom	9_Bottom	Nitrogen	Nitrogen Fixation	Nitrogenase	Dinitrogenase alpha and beta, dinitrogenase reductase, Electron-Transport Flavoproteins	nif	3	nifD; nitrogenase molybdenum-iron protein alpha chain [EC:1.18.6.1]	Nitrogen_Metabolism	0
K02586	9.4_A_5A	9	Bottom	9_Bottom	Nitrogen	Nitrogen Fixation	Nitrogenase	Dinitrogenase alpha and beta, dinitrogenase reductase, Electron-Transport Flavoproteins	nif	3	nifD; nitrogenase molybdenum-iron protein alpha chain [EC:1.18.6.1]	Nitrogen_Metabolism	0
K02586	9.4_C_5C	9	Bottom	9_Bottom	Nitrogen	Nitrogen Fixation	Nitrogenase	Dinitrogenase alpha and beta, dinitrogenase reductase, Electron-Transport Flavoproteins	nif	3	nifD; nitrogenase molybdenum-iron protein alpha chain [EC:1.18.6.1]	Nitrogen_Metabolism	0
K02586	9.4_B_5A	9	Bottom	9_Bottom	Nitrogen	Nitrogen Fixation	Nitrogenase	Dinitrogenase alpha and beta, dinitrogenase reductase, Electron-Transport Flavoproteins	nif	3	nifD; nitrogenase molybdenum-iron protein alpha chain [EC:1.18.6.1]	Nitrogen_Metabolism	0
K02586	9.4_B_5C	9	Bottom	9_Bottom	Nitrogen	Nitrogen Fixation	Nitrogenase	Dinitrogenase alpha and beta, dinitrogenase reductase, Electron-Transport Flavoproteins	nif	3	nifD; nitrogenase molybdenum-iron protein alpha chain [EC:1.18.6.1]	Nitrogen_Metabolism	0
K02588	9.4_A_5D	9	Bottom	9_Bottom	Nitrogen	Nitrogen Fixation	Nitrogenase	Dinitrogenase alpha and beta, dinitrogenase reductase, Electron-Transport Flavoproteins	nif	3	nifH; nitrogenase iron protein NifH [EC:1.18.6.1]	Nitrogen_Metabolism	0
K02588	9.4_B_5B	9	Bottom	9_Bottom	Nitrogen	Nitrogen Fixation	Nitrogenase	Dinitrogenase alpha and beta, dinitrogenase reductase, Electron-Transport Flavoproteins	nif	3	nifH; nitrogenase iron protein NifH [EC:1.18.6.1]	Nitrogen_Metabolism	0
K02588	9.4_A_5A	9	Bottom	9_Bottom	Nitrogen	Nitrogen Fixation	Nitrogenase	Dinitrogenase alpha and beta, dinitrogenase reductase, Electron-Transport Flavoproteins	nif	3	nifH; nitrogenase iron protein NifH [EC:1.18.6.1]	Nitrogen_Metabolism	0
K02588	9.4_C_5C	9	Bottom	9_Bottom	Nitrogen	Nitrogen Fixation	Nitrogenase	Dinitrogenase alpha and beta, dinitrogenase reductase, Electron-Transport Flavoproteins	nif	3	nifH; nitrogenase iron protein NifH [EC:1.18.6.1]	Nitrogen_Metabolism	0
K02588	9.4_B_5A	9	Bottom	9_Bottom	Nitrogen	Nitrogen Fixation	Nitrogenase	Dinitrogenase alpha and beta, dinitrogenase reductase, Electron-Transport Flavoproteins	nif	3	nifH; nitrogenase iron protein NifH [EC:1.18.6.1]	Nitrogen_Metabolism	0
K02588	9.4_B_5C	9	Bottom	9_Bottom	Nitrogen	Nitrogen Fixation	Nitrogenase	Dinitrogenase alpha and beta, dinitrogenase reductase, Electron-Transport Flavoproteins	nif	3	nifH; nitrogenase iron protein NifH [EC:1.18.6.1]	Nitrogen_Metabolism	0
K02591	9.4_A_5D	9	Bottom	9_Bottom	Nitrogen	Nitrogen Fixation	Nitrogenase	Dinitrogenase alpha and beta, dinitrogenase reductase, Electron-Transport Flavoproteins	nif	3	nifK; nitrogenase molybdenum-iron protein beta chain [EC:1.18.6.1]	Nitrogen_Metabolism	0
K02591	9.4_B_5B	9	Bottom	9_Bottom	Nitrogen	Nitrogen Fixation	Nitrogenase	Dinitrogenase alpha and beta, dinitrogenase reductase, Electron-Transport Flavoproteins	nif	3	nifK; nitrogenase molybdenum-iron protein beta chain [EC:1.18.6.1]	Nitrogen_Metabolism	0
K02591	9.4_C_5C	9	Bottom	9_Bottom	Nitrogen	Nitrogen Fixation	Nitrogenase	Dinitrogenase alpha and beta, dinitrogenase reductase, Electron-Transport Flavoproteins	nif	3	nifK; nitrogenase molybdenum-iron protein beta chain [EC:1.18.6.1]	Nitrogen_Metabolism	0
K02591	9.4_A_5A	9	Bottom	9_Bottom	Nitrogen	Nitrogen Fixation	Nitrogenase	Dinitrogenase alpha and beta, dinitrogenase reductase, Electron-Transport Flavoproteins	nif	3	nifK; nitrogenase molybdenum-iron protein beta chain [EC:1.18.6.1]	Nitrogen_Metabolism	0
K02591	9.4_B_5A	9	Bottom	9_Bottom	Nitrogen	Nitrogen Fixation	Nitrogenase	Dinitrogenase alpha and beta, dinitrogenase reductase, Electron-Transport Flavoproteins	nif	3	nifK; nitrogenase molybdenum-iron protein beta chain [EC:1.18.6.1]	Nitrogen_Metabolism	0
K02591	9.4_B_5C	9	Bottom	9_Bottom	Nitrogen	Nitrogen Fixation	Nitrogenase	Dinitrogenase alpha and beta, dinitrogenase reductase, Electron-Transport Flavoproteins	nif	3	nifK; nitrogenase molybdenum-iron protein beta chain [EC:1.18.6.1]	Nitrogen_Metabolism	0
K02689	9.4_A_5A	9	Bottom	9_Bottom	Carbon	Oxygenic Photosynthesis	Assembly of Photosynthetic Complex	Photosystem I and Photosystem II Subunits	psa	16	psaA; photosystem I P700 chlorophyll a apoprotein A1	Photosynthesis_Proteins	0
K02689	9.4_B_5A	9	Bottom	9_Bottom	Carbon	Oxygenic Photosynthesis	Assembly of Photosynthetic Complex	Photosystem I and Photosystem II Subunits	psa	16	psaA; photosystem I P700 chlorophyll a apoprotein A1	Photosynthesis_Proteins	1
K02689	9.4_B_5C	9	Bottom	9_Bottom	Carbon	Oxygenic Photosynthesis	Assembly of Photosynthetic Complex	Photosystem I and Photosystem II Subunits	psa	16	psaA; photosystem I P700 chlorophyll a apoprotein A1	Photosynthesis_Proteins	0
K02689	9.4_C_5C	9	Bottom	9_Bottom	Carbon	Oxygenic Photosynthesis	Assembly of Photosynthetic Complex	Photosystem I and Photosystem II Subunits	psa	16	psaA; photosystem I P700 chlorophyll a apoprotein A1	Photosynthesis_Proteins	0
K02689	9.4_A_5D	9	Bottom	9_Bottom	Carbon	Oxygenic Photosynthesis	Assembly of Photosynthetic Complex	Photosystem I and Photosystem II Subunits	psa	16	psaA; photosystem I P700 chlorophyll a apoprotein A1	Photosynthesis_Proteins	0
K02689	9.4_B_5B	9	Bottom	9_Bottom	Carbon	Oxygenic Photosynthesis	Assembly of Photosynthetic Complex	Photosystem I and Photosystem II Subunits	psa	16	psaA; photosystem I P700 chlorophyll a apoprotein A1	Photosynthesis_Proteins	0
K02690	9.4_B_5C	9	Bottom	9_Bottom	Carbon	Oxygenic Photosynthesis	Assembly of Photosynthetic Complex	Photosystem I and Photosystem II Subunits	psa	16	psaB; photosystem I P700 chlorophyll a apoprotein A2	Photosynthesis	1
K02690	9.4_B_5A	9	Bottom	9_Bottom	Carbon	Oxygenic Photosynthesis	Assembly of Photosynthetic Complex	Photosystem I and Photosystem II Subunits	psa	16	psaB; photosystem I P700 chlorophyll a apoprotein A2	Photosynthesis	0
K02690	9.4_A_5D	9	Bottom	9_Bottom	Carbon	Oxygenic Photosynthesis	Assembly of Photosynthetic Complex	Photosystem I and Photosystem II Subunits	psa	16	psaB; photosystem I P700 chlorophyll a apoprotein A2	Photosynthesis	3
K02690	9.4_C_5C	9	Bottom	9_Bottom	Carbon	Oxygenic Photosynthesis	Assembly of Photosynthetic Complex	Photosystem I and Photosystem II Subunits	psa	16	psaB; photosystem I P700 chlorophyll a apoprotein A2	Photosynthesis	0
K02690	9.4_B_5B	9	Bottom	9_Bottom	Carbon	Oxygenic Photosynthesis	Assembly of Photosynthetic Complex	Photosystem I and Photosystem II Subunits	psa	16	psaB; photosystem I P700 chlorophyll a apoprotein A2	Photosynthesis	0
K02690	9.4_A_5A	9	Bottom	9_Bottom	Carbon	Oxygenic Photosynthesis	Assembly of Photosynthetic Complex	Photosystem I and Photosystem II Subunits	psa	16	psaB; photosystem I P700 chlorophyll a apoprotein A2	Photosynthesis	0
K02691	9.4_B_5A	9	Bottom	9_Bottom	Carbon	Oxygenic Photosynthesis	Assembly of Photosynthetic Complex	Photosystem I and Photosystem II Subunits	psa	16	psaC; photosystem I subunit VII	Photosynthesis_Proteins	0
K02691	9.4_C_5C	9	Bottom	9_Bottom	Carbon	Oxygenic Photosynthesis	Assembly of Photosynthetic Complex	Photosystem I and Photosystem II Subunits	psa	16	psaC; photosystem I subunit VII	Photosynthesis_Proteins	0
K02691	9.4_B_5C	9	Bottom	9_Bottom	Carbon	Oxygenic Photosynthesis	Assembly of Photosynthetic Complex	Photosystem I and Photosystem II Subunits	psa	16	psaC; photosystem I subunit VII	Photosynthesis_Proteins	0
K02691	9.4_A_5D	9	Bottom	9_Bottom	Carbon	Oxygenic Photosynthesis	Assembly of Photosynthetic Complex	Photosystem I and Photosystem II Subunits	psa	16	psaC; photosystem I subunit VII	Photosynthesis_Proteins	0
K02691	9.4_B_5B	9	Bottom	9_Bottom	Carbon	Oxygenic Photosynthesis	Assembly of Photosynthetic Complex	Photosystem I and Photosystem II Subunits	psa	16	psaC; photosystem I subunit VII	Photosynthesis_Proteins	0
K02691	9.4_A_5A	9	Bottom	9_Bottom	Carbon	Oxygenic Photosynthesis	Assembly of Photosynthetic Complex	Photosystem I and Photosystem II Subunits	psa	16	psaC; photosystem I subunit VII	Photosynthesis_Proteins	0
K02692	9.4_C_5C	9	Bottom	9_Bottom	Carbon	Oxygenic Photosynthesis	Assembly of Photosynthetic Complex	Photosystem I and Photosystem II Subunits	psa	16	psaD; photosystem I subunit II	Photosynthesis	0
K02692	9.4_B_5C	9	Bottom	9_Bottom	Carbon	Oxygenic Photosynthesis	Assembly of Photosynthetic Complex	Photosystem I and Photosystem II Subunits	psa	16	psaD; photosystem I subunit II	Photosynthesis	0
K02692	9.4_B_5B	9	Bottom	9_Bottom	Carbon	Oxygenic Photosynthesis	Assembly of Photosynthetic Complex	Photosystem I and Photosystem II Subunits	psa	16	psaD; photosystem I subunit II	Photosynthesis	0
K02692	9.4_A_5A	9	Bottom	9_Bottom	Carbon	Oxygenic Photosynthesis	Assembly of Photosynthetic Complex	Photosystem I and Photosystem II Subunits	psa	16	psaD; photosystem I subunit II	Photosynthesis	0
K02692	9.4_A_5D	9	Bottom	9_Bottom	Carbon	Oxygenic Photosynthesis	Assembly of Photosynthetic Complex	Photosystem I and Photosystem II Subunits	psa	16	psaD; photosystem I subunit II	Photosynthesis	0
K02692	9.4_B_5A	9	Bottom	9_Bottom	Carbon	Oxygenic Photosynthesis	Assembly of Photosynthetic Complex	Photosystem I and Photosystem II Subunits	psa	16	psaD; photosystem I subunit II	Photosynthesis	0
K02693	9.4_B_5C	9	Bottom	9_Bottom	Carbon	Oxygenic Photosynthesis	Assembly of Photosynthetic Complex	Photosystem I and Photosystem II Subunits	psa	16	psaE; photosystem I subunit IV	Photosynthesis_Proteins	0
K02693	9.4_A_5D	9	Bottom	9_Bottom	Carbon	Oxygenic Photosynthesis	Assembly of Photosynthetic Complex	Photosystem I and Photosystem II Subunits	psa	16	psaE; photosystem I subunit IV	Photosynthesis_Proteins	0
K02693	9.4_A_5A	9	Bottom	9_Bottom	Carbon	Oxygenic Photosynthesis	Assembly of Photosynthetic Complex	Photosystem I and Photosystem II Subunits	psa	16	psaE; photosystem I subunit IV	Photosynthesis_Proteins	0
K02693	9.4_B_5B	9	Bottom	9_Bottom	Carbon	Oxygenic Photosynthesis	Assembly of Photosynthetic Complex	Photosystem I and Photosystem II Subunits	psa	16	psaE; photosystem I subunit IV	Photosynthesis_Proteins	0
K02693	9.4_C_5C	9	Bottom	9_Bottom	Carbon	Oxygenic Photosynthesis	Assembly of Photosynthetic Complex	Photosystem I and Photosystem II Subunits	psa	16	psaE; photosystem I subunit IV	Photosynthesis_Proteins	0
K02693	9.4_B_5A	9	Bottom	9_Bottom	Carbon	Oxygenic Photosynthesis	Assembly of Photosynthetic Complex	Photosystem I and Photosystem II Subunits	psa	16	psaE; photosystem I subunit IV	Photosynthesis_Proteins	0
K02694	9.4_A_5D	9	Bottom	9_Bottom	Carbon	Oxygenic Photosynthesis	Assembly of Photosynthetic Complex	Photosystem I and Photosystem II Subunits	psa	16	psaF; photosystem I subunit III	Photosynthesis	0
K02694	9.4_B_5B	9	Bottom	9_Bottom	Carbon	Oxygenic Photosynthesis	Assembly of Photosynthetic Complex	Photosystem I and Photosystem II Subunits	psa	16	psaF; photosystem I subunit III	Photosynthesis	0
K02694	9.4_B_5C	9	Bottom	9_Bottom	Carbon	Oxygenic Photosynthesis	Assembly of Photosynthetic Complex	Photosystem I and Photosystem II Subunits	psa	16	psaF; photosystem I subunit III	Photosynthesis	0
K02694	9.4_C_5C	9	Bottom	9_Bottom	Carbon	Oxygenic Photosynthesis	Assembly of Photosynthetic Complex	Photosystem I and Photosystem II Subunits	psa	16	psaF; photosystem I subunit III	Photosynthesis	0
K02694	9.4_A_5A	9	Bottom	9_Bottom	Carbon	Oxygenic Photosynthesis	Assembly of Photosynthetic Complex	Photosystem I and Photosystem II Subunits	psa	16	psaF; photosystem I subunit III	Photosynthesis	0
K02694	9.4_B_5A	9	Bottom	9_Bottom	Carbon	Oxygenic Photosynthesis	Assembly of Photosynthetic Complex	Photosystem I and Photosystem II Subunits	psa	16	psaF; photosystem I subunit III	Photosynthesis	0
K02698	9.4_A_5D	9	Bottom	9_Bottom	Carbon	Oxygenic Photosynthesis	Assembly of Photosynthetic Complex	Photosystem I and Photosystem II Subunits	psa	16	psaK; photosystem I subunit X	Photosynthesis_Proteins	0
K02698	9.4_C_5C	9	Bottom	9_Bottom	Carbon	Oxygenic Photosynthesis	Assembly of Photosynthetic Complex	Photosystem I and Photosystem II Subunits	psa	16	psaK; photosystem I subunit X	Photosynthesis_Proteins	0
K02698	9.4_B_5B	9	Bottom	9_Bottom	Carbon	Oxygenic Photosynthesis	Assembly of Photosynthetic Complex	Photosystem I and Photosystem II Subunits	psa	16	psaK; photosystem I subunit X	Photosynthesis_Proteins	0
K02698	9.4_B_5C	9	Bottom	9_Bottom	Carbon	Oxygenic Photosynthesis	Assembly of Photosynthetic Complex	Photosystem I and Photosystem II Subunits	psa	16	psaK; photosystem I subunit X	Photosynthesis_Proteins	0
K02698	9.4_A_5A	9	Bottom	9_Bottom	Carbon	Oxygenic Photosynthesis	Assembly of Photosynthetic Complex	Photosystem I and Photosystem II Subunits	psa	16	psaK; photosystem I subunit X	Photosynthesis_Proteins	0
K02698	9.4_B_5A	9	Bottom	9_Bottom	Carbon	Oxygenic Photosynthesis	Assembly of Photosynthetic Complex	Photosystem I and Photosystem II Subunits	psa	16	psaK; photosystem I subunit X	Photosynthesis_Proteins	0
K02699	9.4_C_5C	9	Bottom	9_Bottom	Carbon	Oxygenic Photosynthesis	Assembly of Photosynthetic Complex	Photosystem I and Photosystem II Subunits	psa	16	psaL; photosystem I subunit XI	Photosynthesis	0
K02699	9.4_A_5D	9	Bottom	9_Bottom	Carbon	Oxygenic Photosynthesis	Assembly of Photosynthetic Complex	Photosystem I and Photosystem II Subunits	psa	16	psaL; photosystem I subunit XI	Photosynthesis	0
K02699	9.4_B_5C	9	Bottom	9_Bottom	Carbon	Oxygenic Photosynthesis	Assembly of Photosynthetic Complex	Photosystem I and Photosystem II Subunits	psa	16	psaL; photosystem I subunit XI	Photosynthesis	0
K02699	9.4_B_5B	9	Bottom	9_Bottom	Carbon	Oxygenic Photosynthesis	Assembly of Photosynthetic Complex	Photosystem I and Photosystem II Subunits	psa	16	psaL; photosystem I subunit XI	Photosynthesis	0
K02699	9.4_B_5A	9	Bottom	9_Bottom	Carbon	Oxygenic Photosynthesis	Assembly of Photosynthetic Complex	Photosystem I and Photosystem II Subunits	psa	16	psaL; photosystem I subunit XI	Photosynthesis	0
K02699	9.4_A_5A	9	Bottom	9_Bottom	Carbon	Oxygenic Photosynthesis	Assembly of Photosynthetic Complex	Photosystem I and Photosystem II Subunits	psa	16	psaL; photosystem I subunit XI	Photosynthesis	0
K02703	9.4_B_5B	9	Bottom	9_Bottom	Carbon	Oxygenic Photosynthesis	Assembly of Photosynthetic Complex	Photosystem I and Photosystem II Subunits	psb	27	psbA; photosystem II P680 reaction center D1 protein [EC:1.10.3.9]	Photosynthesis_Proteins	3
K02703	9.4_C_5C	9	Bottom	9_Bottom	Carbon	Oxygenic Photosynthesis	Assembly of Photosynthetic Complex	Photosystem I and Photosystem II Subunits	psb	27	psbA; photosystem II P680 reaction center D1 protein [EC:1.10.3.9]	Photosynthesis_Proteins	12
K02703	9.4_B_5A	9	Bottom	9_Bottom	Carbon	Oxygenic Photosynthesis	Assembly of Photosynthetic Complex	Photosystem I and Photosystem II Subunits	psb	27	psbA; photosystem II P680 reaction center D1 protein [EC:1.10.3.9]	Photosynthesis_Proteins	0
K02703	9.4_B_5C	9	Bottom	9_Bottom	Carbon	Oxygenic Photosynthesis	Assembly of Photosynthetic Complex	Photosystem I and Photosystem II Subunits	psb	27	psbA; photosystem II P680 reaction center D1 protein [EC:1.10.3.9]	Photosynthesis_Proteins	9
K02703	9.4_A_5A	9	Bottom	9_Bottom	Carbon	Oxygenic Photosynthesis	Assembly of Photosynthetic Complex	Photosystem I and Photosystem II Subunits	psb	27	psbA; photosystem II P680 reaction center D1 protein [EC:1.10.3.9]	Photosynthesis_Proteins	0
K02703	9.4_A_5D	9	Bottom	9_Bottom	Carbon	Oxygenic Photosynthesis	Assembly of Photosynthetic Complex	Photosystem I and Photosystem II Subunits	psb	27	psbA; photosystem II P680 reaction center D1 protein [EC:1.10.3.9]	Photosynthesis_Proteins	4
K02704	9.4_B_5A	9	Bottom	9_Bottom	Carbon	Oxygenic Photosynthesis	Assembly of Photosynthetic Complex	Photosystem I and Photosystem II Subunits	psb	27	psbB; photosystem II CP47 chlorophyll apoprotein	Photosynthesis_Proteins	0
K02704	9.4_C_5C	9	Bottom	9_Bottom	Carbon	Oxygenic Photosynthesis	Assembly of Photosynthetic Complex	Photosystem I and Photosystem II Subunits	psb	27	psbB; photosystem II CP47 chlorophyll apoprotein	Photosynthesis_Proteins	2
K02704	9.4_A_5A	9	Bottom	9_Bottom	Carbon	Oxygenic Photosynthesis	Assembly of Photosynthetic Complex	Photosystem I and Photosystem II Subunits	psb	27	psbB; photosystem II CP47 chlorophyll apoprotein	Photosynthesis_Proteins	0
K02704	9.4_B_5C	9	Bottom	9_Bottom	Carbon	Oxygenic Photosynthesis	Assembly of Photosynthetic Complex	Photosystem I and Photosystem II Subunits	psb	27	psbB; photosystem II CP47 chlorophyll apoprotein	Photosynthesis_Proteins	2
K02704	9.4_B_5B	9	Bottom	9_Bottom	Carbon	Oxygenic Photosynthesis	Assembly of Photosynthetic Complex	Photosystem I and Photosystem II Subunits	psb	27	psbB; photosystem II CP47 chlorophyll apoprotein	Photosynthesis_Proteins	0
K02704	9.4_A_5D	9	Bottom	9_Bottom	Carbon	Oxygenic Photosynthesis	Assembly of Photosynthetic Complex	Photosystem I and Photosystem II Subunits	psb	27	psbB; photosystem II CP47 chlorophyll apoprotein	Photosynthesis_Proteins	1
K02705	9.4_B_5C	9	Bottom	9_Bottom	Carbon	Oxygenic Photosynthesis	Assembly of Photosynthetic Complex	Photosystem I and Photosystem II Subunits	psb	27	psbC; photosystem II CP43 chlorophyll apoprotein	Photosynthesis	0
K02705	9.4_B_5A	9	Bottom	9_Bottom	Carbon	Oxygenic Photosynthesis	Assembly of Photosynthetic Complex	Photosystem I and Photosystem II Subunits	psb	27	psbC; photosystem II CP43 chlorophyll apoprotein	Photosynthesis	0
K02705	9.4_C_5C	9	Bottom	9_Bottom	Carbon	Oxygenic Photosynthesis	Assembly of Photosynthetic Complex	Photosystem I and Photosystem II Subunits	psb	27	psbC; photosystem II CP43 chlorophyll apoprotein	Photosynthesis	0
K02705	9.4_B_5B	9	Bottom	9_Bottom	Carbon	Oxygenic Photosynthesis	Assembly of Photosynthetic Complex	Photosystem I and Photosystem II Subunits	psb	27	psbC; photosystem II CP43 chlorophyll apoprotein	Photosynthesis	0
K02705	9.4_A_5A	9	Bottom	9_Bottom	Carbon	Oxygenic Photosynthesis	Assembly of Photosynthetic Complex	Photosystem I and Photosystem II Subunits	psb	27	psbC; photosystem II CP43 chlorophyll apoprotein	Photosynthesis	0
K02705	9.4_A_5D	9	Bottom	9_Bottom	Carbon	Oxygenic Photosynthesis	Assembly of Photosynthetic Complex	Photosystem I and Photosystem II Subunits	psb	27	psbC; photosystem II CP43 chlorophyll apoprotein	Photosynthesis	1
K02706	9.4_B_5C	9	Bottom	9_Bottom	Carbon	Oxygenic Photosynthesis	Assembly of Photosynthetic Complex	Photosystem I and Photosystem II Subunits	psb	27	psbD; photosystem II P680 reaction center D2 protein [EC:1.10.3.9]	Photosynthesis	0
K02706	9.4_A_5A	9	Bottom	9_Bottom	Carbon	Oxygenic Photosynthesis	Assembly of Photosynthetic Complex	Photosystem I and Photosystem II Subunits	psb	27	psbD; photosystem II P680 reaction center D2 protein [EC:1.10.3.9]	Photosynthesis	0
K02706	9.4_B_5A	9	Bottom	9_Bottom	Carbon	Oxygenic Photosynthesis	Assembly of Photosynthetic Complex	Photosystem I and Photosystem II Subunits	psb	27	psbD; photosystem II P680 reaction center D2 protein [EC:1.10.3.9]	Photosynthesis	0
K02706	9.4_C_5C	9	Bottom	9_Bottom	Carbon	Oxygenic Photosynthesis	Assembly of Photosynthetic Complex	Photosystem I and Photosystem II Subunits	psb	27	psbD; photosystem II P680 reaction center D2 protein [EC:1.10.3.9]	Photosynthesis	4
K02706	9.4_A_5D	9	Bottom	9_Bottom	Carbon	Oxygenic Photosynthesis	Assembly of Photosynthetic Complex	Photosystem I and Photosystem II Subunits	psb	27	psbD; photosystem II P680 reaction center D2 protein [EC:1.10.3.9]	Photosynthesis	4
K02706	9.4_B_5B	9	Bottom	9_Bottom	Carbon	Oxygenic Photosynthesis	Assembly of Photosynthetic Complex	Photosystem I and Photosystem II Subunits	psb	27	psbD; photosystem II P680 reaction center D2 protein [EC:1.10.3.9]	Photosynthesis	0
K02707	9.4_B_5A	9	Bottom	9_Bottom	Carbon	Oxygenic Photosynthesis	Assembly of Photosynthetic Complex	Photosystem I and Photosystem II Subunits	psb	27	psbE; photosystem II cytochrome b559 subunit alpha	Photosynthesis	0
K02707	9.4_A_5A	9	Bottom	9_Bottom	Carbon	Oxygenic Photosynthesis	Assembly of Photosynthetic Complex	Photosystem I and Photosystem II Subunits	psb	27	psbE; photosystem II cytochrome b559 subunit alpha	Photosynthesis	0
K02707	9.4_C_5C	9	Bottom	9_Bottom	Carbon	Oxygenic Photosynthesis	Assembly of Photosynthetic Complex	Photosystem I and Photosystem II Subunits	psb	27	psbE; photosystem II cytochrome b559 subunit alpha	Photosynthesis	0
K02707	9.4_B_5C	9	Bottom	9_Bottom	Carbon	Oxygenic Photosynthesis	Assembly of Photosynthetic Complex	Photosystem I and Photosystem II Subunits	psb	27	psbE; photosystem II cytochrome b559 subunit alpha	Photosynthesis	0
K02707	9.4_B_5B	9	Bottom	9_Bottom	Carbon	Oxygenic Photosynthesis	Assembly of Photosynthetic Complex	Photosystem I and Photosystem II Subunits	psb	27	psbE; photosystem II cytochrome b559 subunit alpha	Photosynthesis	0
K02707	9.4_A_5D	9	Bottom	9_Bottom	Carbon	Oxygenic Photosynthesis	Assembly of Photosynthetic Complex	Photosystem I and Photosystem II Subunits	psb	27	psbE; photosystem II cytochrome b559 subunit alpha	Photosynthesis	0
K02709	9.4_B_5A	9	Bottom	9_Bottom	Carbon	Oxygenic Photosynthesis	Assembly of Photosynthetic Complex	Photosystem I and Photosystem II Subunits	psb	27	psbH; photosystem II PsbH protein	Photosynthesis	0
K02709	9.4_A_5A	9	Bottom	9_Bottom	Carbon	Oxygenic Photosynthesis	Assembly of Photosynthetic Complex	Photosystem I and Photosystem II Subunits	psb	27	psbH; photosystem II PsbH protein	Photosynthesis	0
K02709	9.4_B_5B	9	Bottom	9_Bottom	Carbon	Oxygenic Photosynthesis	Assembly of Photosynthetic Complex	Photosystem I and Photosystem II Subunits	psb	27	psbH; photosystem II PsbH protein	Photosynthesis	0
K02709	9.4_C_5C	9	Bottom	9_Bottom	Carbon	Oxygenic Photosynthesis	Assembly of Photosynthetic Complex	Photosystem I and Photosystem II Subunits	psb	27	psbH; photosystem II PsbH protein	Photosynthesis	0
K02709	9.4_A_5D	9	Bottom	9_Bottom	Carbon	Oxygenic Photosynthesis	Assembly of Photosynthetic Complex	Photosystem I and Photosystem II Subunits	psb	27	psbH; photosystem II PsbH protein	Photosynthesis	0
K02709	9.4_B_5C	9	Bottom	9_Bottom	Carbon	Oxygenic Photosynthesis	Assembly of Photosynthetic Complex	Photosystem I and Photosystem II Subunits	psb	27	psbH; photosystem II PsbH protein	Photosynthesis	0
K02716	9.4_B_5A	9	Bottom	9_Bottom	Carbon	Oxygenic Photosynthesis	Assembly of Photosynthetic Complex	Photosystem I and Photosystem II Subunits	psb	27	psbO; photosystem II oxygen-evolving enhancer protein 1	Photosynthesis	0
K02716	9.4_A_5A	9	Bottom	9_Bottom	Carbon	Oxygenic Photosynthesis	Assembly of Photosynthetic Complex	Photosystem I and Photosystem II Subunits	psb	27	psbO; photosystem II oxygen-evolving enhancer protein 1	Photosynthesis	0
K02716	9.4_B_5B	9	Bottom	9_Bottom	Carbon	Oxygenic Photosynthesis	Assembly of Photosynthetic Complex	Photosystem I and Photosystem II Subunits	psb	27	psbO; photosystem II oxygen-evolving enhancer protein 1	Photosynthesis	0
K02716	9.4_A_5D	9	Bottom	9_Bottom	Carbon	Oxygenic Photosynthesis	Assembly of Photosynthetic Complex	Photosystem I and Photosystem II Subunits	psb	27	psbO; photosystem II oxygen-evolving enhancer protein 1	Photosynthesis	0
K02716	9.4_C_5C	9	Bottom	9_Bottom	Carbon	Oxygenic Photosynthesis	Assembly of Photosynthetic Complex	Photosystem I and Photosystem II Subunits	psb	27	psbO; photosystem II oxygen-evolving enhancer protein 1	Photosynthesis	0
K02716	9.4_B_5C	9	Bottom	9_Bottom	Carbon	Oxygenic Photosynthesis	Assembly of Photosynthetic Complex	Photosystem I and Photosystem II Subunits	psb	27	psbO; photosystem II oxygen-evolving enhancer protein 1	Photosynthesis	0
K02717	9.4_A_5A	9	Bottom	9_Bottom	Carbon	Oxygenic Photosynthesis	Assembly of Photosynthetic Complex	Photosystem I and Photosystem II Subunits	psb	27	psbP; photosystem II oxygen-evolving enhancer protein 2	Photosynthesis_Proteins	0
K02717	9.4_B_5B	9	Bottom	9_Bottom	Carbon	Oxygenic Photosynthesis	Assembly of Photosynthetic Complex	Photosystem I and Photosystem II Subunits	psb	27	psbP; photosystem II oxygen-evolving enhancer protein 2	Photosynthesis_Proteins	0
K02717	9.4_C_5C	9	Bottom	9_Bottom	Carbon	Oxygenic Photosynthesis	Assembly of Photosynthetic Complex	Photosystem I and Photosystem II Subunits	psb	27	psbP; photosystem II oxygen-evolving enhancer protein 2	Photosynthesis_Proteins	0
K02717	9.4_B_5A	9	Bottom	9_Bottom	Carbon	Oxygenic Photosynthesis	Assembly of Photosynthetic Complex	Photosystem I and Photosystem II Subunits	psb	27	psbP; photosystem II oxygen-evolving enhancer protein 2	Photosynthesis_Proteins	0
K02717	9.4_A_5D	9	Bottom	9_Bottom	Carbon	Oxygenic Photosynthesis	Assembly of Photosynthetic Complex	Photosystem I and Photosystem II Subunits	psb	27	psbP; photosystem II oxygen-evolving enhancer protein 2	Photosynthesis_Proteins	0
K02717	9.4_B_5C	9	Bottom	9_Bottom	Carbon	Oxygenic Photosynthesis	Assembly of Photosynthetic Complex	Photosystem I and Photosystem II Subunits	psb	27	psbP; photosystem II oxygen-evolving enhancer protein 2	Photosynthesis_Proteins	0
K02719	9.4_B_5A	9	Bottom	9_Bottom	Carbon	Oxygenic Photosynthesis	Assembly of Photosynthetic Complex	Photosystem I and Photosystem II Subunits	psb	27	psbU; photosystem II PsbU protein	Photosynthesis	0
K02719	9.4_A_5A	9	Bottom	9_Bottom	Carbon	Oxygenic Photosynthesis	Assembly of Photosynthetic Complex	Photosystem I and Photosystem II Subunits	psb	27	psbU; photosystem II PsbU protein	Photosynthesis	0
K02719	9.4_B_5B	9	Bottom	9_Bottom	Carbon	Oxygenic Photosynthesis	Assembly of Photosynthetic Complex	Photosystem I and Photosystem II Subunits	psb	27	psbU; photosystem II PsbU protein	Photosynthesis	0
K02719	9.4_B_5C	9	Bottom	9_Bottom	Carbon	Oxygenic Photosynthesis	Assembly of Photosynthetic Complex	Photosystem I and Photosystem II Subunits	psb	27	psbU; photosystem II PsbU protein	Photosynthesis	0
K02719	9.4_C_5C	9	Bottom	9_Bottom	Carbon	Oxygenic Photosynthesis	Assembly of Photosynthetic Complex	Photosystem I and Photosystem II Subunits	psb	27	psbU; photosystem II PsbU protein	Photosynthesis	0
K02719	9.4_A_5D	9	Bottom	9_Bottom	Carbon	Oxygenic Photosynthesis	Assembly of Photosynthetic Complex	Photosystem I and Photosystem II Subunits	psb	27	psbU; photosystem II PsbU protein	Photosynthesis	0
K02720	9.4_A_5A	9	Bottom	9_Bottom	Carbon	Oxygenic Photosynthesis	Assembly of Photosynthetic Complex	Photosystem I and Photosystem II Subunits	psb	27	psbV; photosystem II cytochrome c550	Photosynthesis_Proteins	0
K02720	9.4_C_5C	9	Bottom	9_Bottom	Carbon	Oxygenic Photosynthesis	Assembly of Photosynthetic Complex	Photosystem I and Photosystem II Subunits	psb	27	psbV; photosystem II cytochrome c550	Photosynthesis_Proteins	0
K02720	9.4_B_5B	9	Bottom	9_Bottom	Carbon	Oxygenic Photosynthesis	Assembly of Photosynthetic Complex	Photosystem I and Photosystem II Subunits	psb	27	psbV; photosystem II cytochrome c550	Photosynthesis_Proteins	0
K02720	9.4_B_5A	9	Bottom	9_Bottom	Carbon	Oxygenic Photosynthesis	Assembly of Photosynthetic Complex	Photosystem I and Photosystem II Subunits	psb	27	psbV; photosystem II cytochrome c550	Photosynthesis_Proteins	0
K02720	9.4_A_5D	9	Bottom	9_Bottom	Carbon	Oxygenic Photosynthesis	Assembly of Photosynthetic Complex	Photosystem I and Photosystem II Subunits	psb	27	psbV; photosystem II cytochrome c550	Photosynthesis_Proteins	0
K02720	9.4_B_5C	9	Bottom	9_Bottom	Carbon	Oxygenic Photosynthesis	Assembly of Photosynthetic Complex	Photosystem I and Photosystem II Subunits	psb	27	psbV; photosystem II cytochrome c550	Photosynthesis_Proteins	0
K02724	9.4_A_5D	9	Bottom	9_Bottom	Carbon	Oxygenic Photosynthesis	Assembly of Photosynthetic Complex	Photosystem I and Photosystem II Subunits	psb	27	psbZ; photosystem II PsbZ protein	Photosynthesis	0
K02724	9.4_A_5A	9	Bottom	9_Bottom	Carbon	Oxygenic Photosynthesis	Assembly of Photosynthetic Complex	Photosystem I and Photosystem II Subunits	psb	27	psbZ; photosystem II PsbZ protein	Photosynthesis	0
K02724	9.4_B_5B	9	Bottom	9_Bottom	Carbon	Oxygenic Photosynthesis	Assembly of Photosynthetic Complex	Photosystem I and Photosystem II Subunits	psb	27	psbZ; photosystem II PsbZ protein	Photosynthesis	0
K02724	9.4_B_5C	9	Bottom	9_Bottom	Carbon	Oxygenic Photosynthesis	Assembly of Photosynthetic Complex	Photosystem I and Photosystem II Subunits	psb	27	psbZ; photosystem II PsbZ protein	Photosynthesis	0
K02724	9.4_B_5A	9	Bottom	9_Bottom	Carbon	Oxygenic Photosynthesis	Assembly of Photosynthetic Complex	Photosystem I and Photosystem II Subunits	psb	27	psbZ; photosystem II PsbZ protein	Photosynthesis	0
K02724	9.4_C_5C	9	Bottom	9_Bottom	Carbon	Oxygenic Photosynthesis	Assembly of Photosynthetic Complex	Photosystem I and Photosystem II Subunits	psb	27	psbZ; photosystem II PsbZ protein	Photosynthesis	0
K03388	9.4_B_5C	9	Bottom	9_Bottom	Carbon	Methanogenesis	Methane Oxidation	Methylreductase, heterodisulphide reductase	hdr	5	hdrA; heterodisulfide reductase subunit A [EC:1.8.98.1]	Methane_Metabolism	0
K03388	9.4_C_5C	9	Bottom	9_Bottom	Carbon	Methanogenesis	Methane Oxidation	Methylreductase, heterodisulphide reductase	hdr	5	hdrA; heterodisulfide reductase subunit A [EC:1.8.98.1]	Methane_Metabolism	0
K03388	9.4_A_5A	9	Bottom	9_Bottom	Carbon	Methanogenesis	Methane Oxidation	Methylreductase, heterodisulphide reductase	hdr	5	hdrA; heterodisulfide reductase subunit A [EC:1.8.98.1]	Methane_Metabolism	0
K03388	9.4_A_5D	9	Bottom	9_Bottom	Carbon	Methanogenesis	Methane Oxidation	Methylreductase, heterodisulphide reductase	hdr	5	hdrA; heterodisulfide reductase subunit A [EC:1.8.98.1]	Methane_Metabolism	0
K03388	9.4_B_5B	9	Bottom	9_Bottom	Carbon	Methanogenesis	Methane Oxidation	Methylreductase, heterodisulphide reductase	hdr	5	hdrA; heterodisulfide reductase subunit A [EC:1.8.98.1]	Methane_Metabolism	0
K03388	9.4_B_5A	9	Bottom	9_Bottom	Carbon	Methanogenesis	Methane Oxidation	Methylreductase, heterodisulphide reductase	hdr	5	hdrA; heterodisulfide reductase subunit A [EC:1.8.98.1]	Methane_Metabolism	0
K03389	9.4_B_5B	9	Bottom	9_Bottom	Carbon	Methanogenesis	Methane Oxidation	Methylreductase, heterodisulphide reductase	hdr	5	hdrB; heterodisulfide reductase subunit B [EC:1.8.98.1]	Methane_Metabolism	0
K03389	9.4_C_5C	9	Bottom	9_Bottom	Carbon	Methanogenesis	Methane Oxidation	Methylreductase, heterodisulphide reductase	hdr	5	hdrB; heterodisulfide reductase subunit B [EC:1.8.98.1]	Methane_Metabolism	0
K03389	9.4_B_5A	9	Bottom	9_Bottom	Carbon	Methanogenesis	Methane Oxidation	Methylreductase, heterodisulphide reductase	hdr	5	hdrB; heterodisulfide reductase subunit B [EC:1.8.98.1]	Methane_Metabolism	0
K03389	9.4_A_5A	9	Bottom	9_Bottom	Carbon	Methanogenesis	Methane Oxidation	Methylreductase, heterodisulphide reductase	hdr	5	hdrB; heterodisulfide reductase subunit B [EC:1.8.98.1]	Methane_Metabolism	0
K03389	9.4_B_5C	9	Bottom	9_Bottom	Carbon	Methanogenesis	Methane Oxidation	Methylreductase, heterodisulphide reductase	hdr	5	hdrB; heterodisulfide reductase subunit B [EC:1.8.98.1]	Methane_Metabolism	0
K03389	9.4_A_5D	9	Bottom	9_Bottom	Carbon	Methanogenesis	Methane Oxidation	Methylreductase, heterodisulphide reductase	hdr	5	hdrB; heterodisulfide reductase subunit B [EC:1.8.98.1]	Methane_Metabolism	2
K03390	9.4_B_5B	9	Bottom	9_Bottom	Carbon	Methanogenesis	Methane Oxidation	Methylreductase, heterodisulphide reductase	hdr	5	hdrC; heterodisulfide reductase subunit C [EC:1.8.98.1]	Methane_Metabolism	0
K03390	9.4_B_5C	9	Bottom	9_Bottom	Carbon	Methanogenesis	Methane Oxidation	Methylreductase, heterodisulphide reductase	hdr	5	hdrC; heterodisulfide reductase subunit C [EC:1.8.98.1]	Methane_Metabolism	0
K03390	9.4_C_5C	9	Bottom	9_Bottom	Carbon	Methanogenesis	Methane Oxidation	Methylreductase, heterodisulphide reductase	hdr	5	hdrC; heterodisulfide reductase subunit C [EC:1.8.98.1]	Methane_Metabolism	0
K03390	9.4_A_5A	9	Bottom	9_Bottom	Carbon	Methanogenesis	Methane Oxidation	Methylreductase, heterodisulphide reductase	hdr	5	hdrC; heterodisulfide reductase subunit C [EC:1.8.98.1]	Methane_Metabolism	0
K03390	9.4_A_5D	9	Bottom	9_Bottom	Carbon	Methanogenesis	Methane Oxidation	Methylreductase, heterodisulphide reductase	hdr	5	hdrC; heterodisulfide reductase subunit C [EC:1.8.98.1]	Methane_Metabolism	3
K03390	9.4_B_5A	9	Bottom	9_Bottom	Carbon	Methanogenesis	Methane Oxidation	Methylreductase, heterodisulphide reductase	hdr	5	hdrC; heterodisulfide reductase subunit C [EC:1.8.98.1]	Methane_Metabolism	0
K04561	9.4_A_5A	9	Bottom	9_Bottom	Nitrogen	Denitrification	Nitrogenase	NO Reductase	nor	2	norB; nitric oxide reductase subunit B [EC:1.7.2.5]	Nitrogen_Metabolism	12
K04561	9.4_C_5C	9	Bottom	9_Bottom	Nitrogen	Denitrification	Nitrogenase	NO Reductase	nor	2	norB; nitric oxide reductase subunit B [EC:1.7.2.5]	Nitrogen_Metabolism	7
K04561	9.4_A_5D	9	Bottom	9_Bottom	Nitrogen	Denitrification	Nitrogenase	NO Reductase	nor	2	norB; nitric oxide reductase subunit B [EC:1.7.2.5]	Nitrogen_Metabolism	18
K04561	9.4_B_5C	9	Bottom	9_Bottom	Nitrogen	Denitrification	Nitrogenase	NO Reductase	nor	2	norB; nitric oxide reductase subunit B [EC:1.7.2.5]	Nitrogen_Metabolism	16
K04561	9.4_B_5A	9	Bottom	9_Bottom	Nitrogen	Denitrification	Nitrogenase	NO Reductase	nor	2	norB; nitric oxide reductase subunit B [EC:1.7.2.5]	Nitrogen_Metabolism	9
K04561	9.4_B_5B	9	Bottom	9_Bottom	Nitrogen	Denitrification	Nitrogenase	NO Reductase	nor	2	norB; nitric oxide reductase subunit B [EC:1.7.2.5]	Nitrogen_Metabolism	19
K06118	9.4_C_5C	9	Bottom	9_Bottom	Phosphorus	Phosphorus Limitation	Substitution of Nitrogen for Phosphorus in Membrane Lipids	Glycosyltransferases	sqd	2	SQD1, sqdB; UDP-sulfoquinovose synthase	Glycerolipid metabolism	0
K06118	9.4_A_5A	9	Bottom	9_Bottom	Phosphorus	Phosphorus Limitation	Substitution of Nitrogen for Phosphorus in Membrane Lipids	Glycosyltransferases	sqd	2	SQD1, sqdB; UDP-sulfoquinovose synthase	Glycerolipid metabolism	0
K06118	9.4_B_5C	9	Bottom	9_Bottom	Phosphorus	Phosphorus Limitation	Substitution of Nitrogen for Phosphorus in Membrane Lipids	Glycosyltransferases	sqd	2	SQD1, sqdB; UDP-sulfoquinovose synthase	Glycerolipid metabolism	0
K06118	9.4_A_5D	9	Bottom	9_Bottom	Phosphorus	Phosphorus Limitation	Substitution of Nitrogen for Phosphorus in Membrane Lipids	Glycosyltransferases	sqd	2	SQD1, sqdB; UDP-sulfoquinovose synthase	Glycerolipid metabolism	0
K06118	9.4_B_5B	9	Bottom	9_Bottom	Phosphorus	Phosphorus Limitation	Substitution of Nitrogen for Phosphorus in Membrane Lipids	Glycosyltransferases	sqd	2	SQD1, sqdB; UDP-sulfoquinovose synthase	Glycerolipid metabolism	3
K06118	9.4_B_5A	9	Bottom	9_Bottom	Phosphorus	Phosphorus Limitation	Substitution of Nitrogen for Phosphorus in Membrane Lipids	Glycosyltransferases	sqd	2	SQD1, sqdB; UDP-sulfoquinovose synthase	Glycerolipid metabolism	0
K06119	9.4_B_5C	9	Bottom	9_Bottom	Phosphorus	Phosphorus Limitation	Substitution of Nitrogen for Phosphorus in Membrane Lipids	Glycosyltransferases	sqd	2	SQD2; sulfoquinovosyltransferase	Glycerolipid metabolism	0
K06119	9.4_B_5A	9	Bottom	9_Bottom	Phosphorus	Phosphorus Limitation	Substitution of Nitrogen for Phosphorus in Membrane Lipids	Glycosyltransferases	sqd	2	SQD2; sulfoquinovosyltransferase	Glycerolipid metabolism	0
K06119	9.4_B_5B	9	Bottom	9_Bottom	Phosphorus	Phosphorus Limitation	Substitution of Nitrogen for Phosphorus in Membrane Lipids	Glycosyltransferases	sqd	2	SQD2; sulfoquinovosyltransferase	Glycerolipid metabolism	0
K06119	9.4_C_5C	9	Bottom	9_Bottom	Phosphorus	Phosphorus Limitation	Substitution of Nitrogen for Phosphorus in Membrane Lipids	Glycosyltransferases	sqd	2	SQD2; sulfoquinovosyltransferase	Glycerolipid metabolism	0
K06119	9.4_A_5A	9	Bottom	9_Bottom	Phosphorus	Phosphorus Limitation	Substitution of Nitrogen for Phosphorus in Membrane Lipids	Glycosyltransferases	sqd	2	SQD2; sulfoquinovosyltransferase	Glycerolipid metabolism	0
K06119	9.4_A_5D	9	Bottom	9_Bottom	Phosphorus	Phosphorus Limitation	Substitution of Nitrogen for Phosphorus in Membrane Lipids	Glycosyltransferases	sqd	2	SQD2; sulfoquinovosyltransferase	Glycerolipid metabolism	0
K08902	9.4_A_5D	9	Bottom	9_Bottom	Carbon	Oxygenic Photosynthesis	Assembly of Photosynthetic Complex	Photosystem I and Photosystem II Subunits	psb	27	psb27; photosystem II Psb27 protein	Photosynthesis_Proteins	0
K08902	9.4_C_5C	9	Bottom	9_Bottom	Carbon	Oxygenic Photosynthesis	Assembly of Photosynthetic Complex	Photosystem I and Photosystem II Subunits	psb	27	psb27; photosystem II Psb27 protein	Photosynthesis_Proteins	0
K08902	9.4_B_5C	9	Bottom	9_Bottom	Carbon	Oxygenic Photosynthesis	Assembly of Photosynthetic Complex	Photosystem I and Photosystem II Subunits	psb	27	psb27; photosystem II Psb27 protein	Photosynthesis_Proteins	0
K08902	9.4_B_5A	9	Bottom	9_Bottom	Carbon	Oxygenic Photosynthesis	Assembly of Photosynthetic Complex	Photosystem I and Photosystem II Subunits	psb	27	psb27; photosystem II Psb27 protein	Photosynthesis_Proteins	0
K08902	9.4_A_5A	9	Bottom	9_Bottom	Carbon	Oxygenic Photosynthesis	Assembly of Photosynthetic Complex	Photosystem I and Photosystem II Subunits	psb	27	psb27; photosystem II Psb27 protein	Photosynthesis_Proteins	0
K08902	9.4_B_5B	9	Bottom	9_Bottom	Carbon	Oxygenic Photosynthesis	Assembly of Photosynthetic Complex	Photosystem I and Photosystem II Subunits	psb	27	psb27; photosystem II Psb27 protein	Photosynthesis_Proteins	0
K08903	9.4_C_5C	9	Bottom	9_Bottom	Carbon	Oxygenic Photosynthesis	Assembly of Photosynthetic Complex	Photosystem I and Photosystem II Subunits	psb	27	psb28; photosystem II 13kDa protein	Photosynthesis_Proteins	0
K08903	9.4_B_5C	9	Bottom	9_Bottom	Carbon	Oxygenic Photosynthesis	Assembly of Photosynthetic Complex	Photosystem I and Photosystem II Subunits	psb	27	psb28; photosystem II 13kDa protein	Photosynthesis_Proteins	0
K08903	9.4_A_5D	9	Bottom	9_Bottom	Carbon	Oxygenic Photosynthesis	Assembly of Photosynthetic Complex	Photosystem I and Photosystem II Subunits	psb	27	psb28; photosystem II 13kDa protein	Photosynthesis_Proteins	0
K08903	9.4_B_5B	9	Bottom	9_Bottom	Carbon	Oxygenic Photosynthesis	Assembly of Photosynthetic Complex	Photosystem I and Photosystem II Subunits	psb	27	psb28; photosystem II 13kDa protein	Photosynthesis_Proteins	0
K08903	9.4_B_5A	9	Bottom	9_Bottom	Carbon	Oxygenic Photosynthesis	Assembly of Photosynthetic Complex	Photosystem I and Photosystem II Subunits	psb	27	psb28; photosystem II 13kDa protein	Photosynthesis_Proteins	0
K08903	9.4_A_5A	9	Bottom	9_Bottom	Carbon	Oxygenic Photosynthesis	Assembly of Photosynthetic Complex	Photosystem I and Photosystem II Subunits	psb	27	psb28; photosystem II 13kDa protein	Photosynthesis_Proteins	0
K08904	9.4_C_5C	9	Bottom	9_Bottom	Carbon	Oxygenic Photosynthesis	Assembly of Photosynthetic Complex	Photosystem I and Photosystem II Subunits	psb	27	psb28-2; photosystem II Psb28-2 protein	Photosynthesis	0
K08904	9.4_A_5D	9	Bottom	9_Bottom	Carbon	Oxygenic Photosynthesis	Assembly of Photosynthetic Complex	Photosystem I and Photosystem II Subunits	psb	27	psb28-2; photosystem II Psb28-2 protein	Photosynthesis	0
K08904	9.4_B_5C	9	Bottom	9_Bottom	Carbon	Oxygenic Photosynthesis	Assembly of Photosynthetic Complex	Photosystem I and Photosystem II Subunits	psb	27	psb28-2; photosystem II Psb28-2 protein	Photosynthesis	0
K08904	9.4_B_5A	9	Bottom	9_Bottom	Carbon	Oxygenic Photosynthesis	Assembly of Photosynthetic Complex	Photosystem I and Photosystem II Subunits	psb	27	psb28-2; photosystem II Psb28-2 protein	Photosynthesis	0
K08904	9.4_B_5B	9	Bottom	9_Bottom	Carbon	Oxygenic Photosynthesis	Assembly of Photosynthetic Complex	Photosystem I and Photosystem II Subunits	psb	27	psb28-2; photosystem II Psb28-2 protein	Photosynthesis	0
K08904	9.4_A_5A	9	Bottom	9_Bottom	Carbon	Oxygenic Photosynthesis	Assembly of Photosynthetic Complex	Photosystem I and Photosystem II Subunits	psb	27	psb28-2; photosystem II Psb28-2 protein	Photosynthesis	0
K08927	9.4_C_5C	9	Bottom	9_Bottom	Carbon	Anoxygenic Photosynthesis	Assembly of Photosynthetic Complex	Light-Harvesting and Reaction-Center Complex Subunits and Assembly Factors	puf	6	pufB; light-harvesting complex 1 beta chain	Anoxygenic photosystem II	0
K08927	9.4_B_5B	9	Bottom	9_Bottom	Carbon	Anoxygenic Photosynthesis	Assembly of Photosynthetic Complex	Light-Harvesting and Reaction-Center Complex Subunits and Assembly Factors	puf	6	pufB; light-harvesting complex 1 beta chain	Anoxygenic photosystem II	0
K08927	9.4_A_5A	9	Bottom	9_Bottom	Carbon	Anoxygenic Photosynthesis	Assembly of Photosynthetic Complex	Light-Harvesting and Reaction-Center Complex Subunits and Assembly Factors	puf	6	pufB; light-harvesting complex 1 beta chain	Anoxygenic photosystem II	0
K08927	9.4_B_5A	9	Bottom	9_Bottom	Carbon	Anoxygenic Photosynthesis	Assembly of Photosynthetic Complex	Light-Harvesting and Reaction-Center Complex Subunits and Assembly Factors	puf	6	pufB; light-harvesting complex 1 beta chain	Anoxygenic photosystem II	0
K08927	9.4_B_5C	9	Bottom	9_Bottom	Carbon	Anoxygenic Photosynthesis	Assembly of Photosynthetic Complex	Light-Harvesting and Reaction-Center Complex Subunits and Assembly Factors	puf	6	pufB; light-harvesting complex 1 beta chain	Anoxygenic photosystem II	0
K08927	9.4_A_5D	9	Bottom	9_Bottom	Carbon	Anoxygenic Photosynthesis	Assembly of Photosynthetic Complex	Light-Harvesting and Reaction-Center Complex Subunits and Assembly Factors	puf	6	pufB; light-harvesting complex 1 beta chain	Anoxygenic photosystem II	0
K08928	9.4_C_5C	9	Bottom	9_Bottom	Carbon	Anoxygenic Photosynthesis	Assembly of Photosynthetic Complex	Light-Harvesting and Reaction-Center Complex Subunits and Assembly Factors	puf	6	pufL; photosynthetic reaction center L subunit	Anoxygenic photosystem II	0
K08928	9.4_B_5A	9	Bottom	9_Bottom	Carbon	Anoxygenic Photosynthesis	Assembly of Photosynthetic Complex	Light-Harvesting and Reaction-Center Complex Subunits and Assembly Factors	puf	6	pufL; photosynthetic reaction center L subunit	Anoxygenic photosystem II	0
K08928	9.4_B_5C	9	Bottom	9_Bottom	Carbon	Anoxygenic Photosynthesis	Assembly of Photosynthetic Complex	Light-Harvesting and Reaction-Center Complex Subunits and Assembly Factors	puf	6	pufL; photosynthetic reaction center L subunit	Anoxygenic photosystem II	0
K08928	9.4_A_5A	9	Bottom	9_Bottom	Carbon	Anoxygenic Photosynthesis	Assembly of Photosynthetic Complex	Light-Harvesting and Reaction-Center Complex Subunits and Assembly Factors	puf	6	pufL; photosynthetic reaction center L subunit	Anoxygenic photosystem II	0
K08928	9.4_B_5B	9	Bottom	9_Bottom	Carbon	Anoxygenic Photosynthesis	Assembly of Photosynthetic Complex	Light-Harvesting and Reaction-Center Complex Subunits and Assembly Factors	puf	6	pufL; photosynthetic reaction center L subunit	Anoxygenic photosystem II	0
K08928	9.4_A_5D	9	Bottom	9_Bottom	Carbon	Anoxygenic Photosynthesis	Assembly of Photosynthetic Complex	Light-Harvesting and Reaction-Center Complex Subunits and Assembly Factors	puf	6	pufL; photosynthetic reaction center L subunit	Anoxygenic photosystem II	0
K08929	9.4_B_5C	9	Bottom	9_Bottom	Carbon	Anoxygenic Photosynthesis	Assembly of Photosynthetic Complex	Light-Harvesting and Reaction-Center Complex Subunits and Assembly Factors	puf	6	pufM; photosynthetic reaction center M subunit	Anoxygenic photosystem II	0
K08929	9.4_A_5A	9	Bottom	9_Bottom	Carbon	Anoxygenic Photosynthesis	Assembly of Photosynthetic Complex	Light-Harvesting and Reaction-Center Complex Subunits and Assembly Factors	puf	6	pufM; photosynthetic reaction center M subunit	Anoxygenic photosystem II	0
K08929	9.4_C_5C	9	Bottom	9_Bottom	Carbon	Anoxygenic Photosynthesis	Assembly of Photosynthetic Complex	Light-Harvesting and Reaction-Center Complex Subunits and Assembly Factors	puf	6	pufM; photosynthetic reaction center M subunit	Anoxygenic photosystem II	0
K08929	9.4_B_5A	9	Bottom	9_Bottom	Carbon	Anoxygenic Photosynthesis	Assembly of Photosynthetic Complex	Light-Harvesting and Reaction-Center Complex Subunits and Assembly Factors	puf	6	pufM; photosynthetic reaction center M subunit	Anoxygenic photosystem II	0
K08929	9.4_B_5B	9	Bottom	9_Bottom	Carbon	Anoxygenic Photosynthesis	Assembly of Photosynthetic Complex	Light-Harvesting and Reaction-Center Complex Subunits and Assembly Factors	puf	6	pufM; photosynthetic reaction center M subunit	Anoxygenic photosystem II	0
K08929	9.4_A_5D	9	Bottom	9_Bottom	Carbon	Anoxygenic Photosynthesis	Assembly of Photosynthetic Complex	Light-Harvesting and Reaction-Center Complex Subunits and Assembly Factors	puf	6	pufM; photosynthetic reaction center M subunit	Anoxygenic photosystem II	0
K09836	9.4_A_5D	9	Bottom	9_Bottom	Carbon	Anoxygenic Photosynthesis	Photopigment Biosynthesis	Enzymes of Bacteriochlorophyll and Carotenoid Biosynthesis	crt	2	crtW; beta-carotene ketolase (CrtW type)	Metabolism of terpenoids and polyketides	0
K09836	9.4_A_5A	9	Bottom	9_Bottom	Carbon	Anoxygenic Photosynthesis	Photopigment Biosynthesis	Enzymes of Bacteriochlorophyll and Carotenoid Biosynthesis	crt	2	crtW; beta-carotene ketolase (CrtW type)	Metabolism of terpenoids and polyketides	0
K09836	9.4_B_5B	9	Bottom	9_Bottom	Carbon	Anoxygenic Photosynthesis	Photopigment Biosynthesis	Enzymes of Bacteriochlorophyll and Carotenoid Biosynthesis	crt	2	crtW; beta-carotene ketolase (CrtW type)	Metabolism of terpenoids and polyketides	0
K09836	9.4_B_5A	9	Bottom	9_Bottom	Carbon	Anoxygenic Photosynthesis	Photopigment Biosynthesis	Enzymes of Bacteriochlorophyll and Carotenoid Biosynthesis	crt	2	crtW; beta-carotene ketolase (CrtW type)	Metabolism of terpenoids and polyketides	0
K09836	9.4_B_5C	9	Bottom	9_Bottom	Carbon	Anoxygenic Photosynthesis	Photopigment Biosynthesis	Enzymes of Bacteriochlorophyll and Carotenoid Biosynthesis	crt	2	crtW; beta-carotene ketolase (CrtW type)	Metabolism of terpenoids and polyketides	0
K09836	9.4_C_5C	9	Bottom	9_Bottom	Carbon	Anoxygenic Photosynthesis	Photopigment Biosynthesis	Enzymes of Bacteriochlorophyll and Carotenoid Biosynthesis	crt	2	crtW; beta-carotene ketolase (CrtW type)	Metabolism of terpenoids and polyketides	0
K10535	9.4_C_5C	9	Bottom	9_Bottom	Nitrogen	Nitrification	Aerobic Ammonia Oxidation	Hydroxylamine Dehydrogenase	hao	1	hao; hydroxylamine dehydrogenase	Nitrogen_Metabolism	0
K10535	9.4_B_5C	9	Bottom	9_Bottom	Nitrogen	Nitrification	Aerobic Ammonia Oxidation	Hydroxylamine Dehydrogenase	hao	1	hao; hydroxylamine dehydrogenase	Nitrogen_Metabolism	0
K10535	9.4_A_5D	9	Bottom	9_Bottom	Nitrogen	Nitrification	Aerobic Ammonia Oxidation	Hydroxylamine Dehydrogenase	hao	1	hao; hydroxylamine dehydrogenase	Nitrogen_Metabolism	0
K10535	9.4_B_5B	9	Bottom	9_Bottom	Nitrogen	Nitrification	Aerobic Ammonia Oxidation	Hydroxylamine Dehydrogenase	hao	1	hao; hydroxylamine dehydrogenase	Nitrogen_Metabolism	0
K10535	9.4_B_5A	9	Bottom	9_Bottom	Nitrogen	Nitrification	Aerobic Ammonia Oxidation	Hydroxylamine Dehydrogenase	hao	1	hao; hydroxylamine dehydrogenase	Nitrogen_Metabolism	3
K10535	9.4_A_5A	9	Bottom	9_Bottom	Nitrogen	Nitrification	Aerobic Ammonia Oxidation	Hydroxylamine Dehydrogenase	hao	1	hao; hydroxylamine dehydrogenase	Nitrogen_Metabolism	0
K13622	9.4_B_5A	9	Bottom	9_Bottom	Phosphorus	Phosphorus Limitation	Substitution of Nitrogen for Phosphorus in Membrane Lipids	Glycosyltransferases	bta	2	btaA; S-adenosylmethionine-diacylglycerol 3-amino-3-carboxypropyl transferase	Glycerolipid metabolism	0
K13622	9.4_A_5A	9	Bottom	9_Bottom	Phosphorus	Phosphorus Limitation	Substitution of Nitrogen for Phosphorus in Membrane Lipids	Glycosyltransferases	bta	2	btaA; S-adenosylmethionine-diacylglycerol 3-amino-3-carboxypropyl transferase	Glycerolipid metabolism	0
K13622	9.4_C_5C	9	Bottom	9_Bottom	Phosphorus	Phosphorus Limitation	Substitution of Nitrogen for Phosphorus in Membrane Lipids	Glycosyltransferases	bta	2	btaA; S-adenosylmethionine-diacylglycerol 3-amino-3-carboxypropyl transferase	Glycerolipid metabolism	0
K13622	9.4_A_5D	9	Bottom	9_Bottom	Phosphorus	Phosphorus Limitation	Substitution of Nitrogen for Phosphorus in Membrane Lipids	Glycosyltransferases	bta	2	btaA; S-adenosylmethionine-diacylglycerol 3-amino-3-carboxypropyl transferase	Glycerolipid metabolism	4
K13622	9.4_B_5C	9	Bottom	9_Bottom	Phosphorus	Phosphorus Limitation	Substitution of Nitrogen for Phosphorus in Membrane Lipids	Glycosyltransferases	bta	2	btaA; S-adenosylmethionine-diacylglycerol 3-amino-3-carboxypropyl transferase	Glycerolipid metabolism	0
K13622	9.4_B_5B	9	Bottom	9_Bottom	Phosphorus	Phosphorus Limitation	Substitution of Nitrogen for Phosphorus in Membrane Lipids	Glycosyltransferases	bta	2	btaA; S-adenosylmethionine-diacylglycerol 3-amino-3-carboxypropyl transferase	Glycerolipid metabolism	0
K13623	9.4_B_5A	9	Bottom	9_Bottom	Phosphorus	Phosphorus Limitation	Substitution of Nitrogen for Phosphorus in Membrane Lipids	Glycosyltransferases	bta	2	btaB; S-adenosylmethionine-diacylgycerolhomoserine-N-methlytransferase	Glycerolipid metabolism	0
K13623	9.4_A_5D	9	Bottom	9_Bottom	Phosphorus	Phosphorus Limitation	Substitution of Nitrogen for Phosphorus in Membrane Lipids	Glycosyltransferases	bta	2	btaB; S-adenosylmethionine-diacylgycerolhomoserine-N-methlytransferase	Glycerolipid metabolism	0
K13623	9.4_B_5B	9	Bottom	9_Bottom	Phosphorus	Phosphorus Limitation	Substitution of Nitrogen for Phosphorus in Membrane Lipids	Glycosyltransferases	bta	2	btaB; S-adenosylmethionine-diacylgycerolhomoserine-N-methlytransferase	Glycerolipid metabolism	0
K13623	9.4_C_5C	9	Bottom	9_Bottom	Phosphorus	Phosphorus Limitation	Substitution of Nitrogen for Phosphorus in Membrane Lipids	Glycosyltransferases	bta	2	btaB; S-adenosylmethionine-diacylgycerolhomoserine-N-methlytransferase	Glycerolipid metabolism	0
K13623	9.4_B_5C	9	Bottom	9_Bottom	Phosphorus	Phosphorus Limitation	Substitution of Nitrogen for Phosphorus in Membrane Lipids	Glycosyltransferases	bta	2	btaB; S-adenosylmethionine-diacylgycerolhomoserine-N-methlytransferase	Glycerolipid metabolism	0
K13623	9.4_A_5A	9	Bottom	9_Bottom	Phosphorus	Phosphorus Limitation	Substitution of Nitrogen for Phosphorus in Membrane Lipids	Glycosyltransferases	bta	2	btaB; S-adenosylmethionine-diacylgycerolhomoserine-N-methlytransferase	Glycerolipid metabolism	0
K13991	9.4_B_5A	9	Bottom	9_Bottom	Carbon	Anoxygenic Photosynthesis	Assembly of Photosynthetic Complex	Light-Harvesting and Reaction-Center Complex Subunits and Assembly Factors	puh	1	puhA; photosynthetic reaction center H subunit	Purple bacteria - Photosystem II related	0
K13991	9.4_A_5D	9	Bottom	9_Bottom	Carbon	Anoxygenic Photosynthesis	Assembly of Photosynthetic Complex	Light-Harvesting and Reaction-Center Complex Subunits and Assembly Factors	puh	1	puhA; photosynthetic reaction center H subunit	Purple bacteria - Photosystem II related	0
K13991	9.4_A_5A	9	Bottom	9_Bottom	Carbon	Anoxygenic Photosynthesis	Assembly of Photosynthetic Complex	Light-Harvesting and Reaction-Center Complex Subunits and Assembly Factors	puh	1	puhA; photosynthetic reaction center H subunit	Purple bacteria - Photosystem II related	0
K13991	9.4_B_5B	9	Bottom	9_Bottom	Carbon	Anoxygenic Photosynthesis	Assembly of Photosynthetic Complex	Light-Harvesting and Reaction-Center Complex Subunits and Assembly Factors	puh	1	puhA; photosynthetic reaction center H subunit	Purple bacteria - Photosystem II related	0
K13991	9.4_C_5C	9	Bottom	9_Bottom	Carbon	Anoxygenic Photosynthesis	Assembly of Photosynthetic Complex	Light-Harvesting and Reaction-Center Complex Subunits and Assembly Factors	puh	1	puhA; photosynthetic reaction center H subunit	Purple bacteria - Photosystem II related	0
K13991	9.4_B_5C	9	Bottom	9_Bottom	Carbon	Anoxygenic Photosynthesis	Assembly of Photosynthetic Complex	Light-Harvesting and Reaction-Center Complex Subunits and Assembly Factors	puh	1	puhA; photosynthetic reaction center H subunit	Purple bacteria - Photosystem II related	0
K13992	9.4_A_5D	9	Bottom	9_Bottom	Carbon	Anoxygenic Photosynthesis	Assembly of Photosynthetic Complex	Light-Harvesting and Reaction-Center Complex Subunits and Assembly Factors	puf	6	pufC; photosynthetic reaction center cytochrome c subunit	Anoxygenic photosystem II	0
K13992	9.4_B_5B	9	Bottom	9_Bottom	Carbon	Anoxygenic Photosynthesis	Assembly of Photosynthetic Complex	Light-Harvesting and Reaction-Center Complex Subunits and Assembly Factors	puf	6	pufC; photosynthetic reaction center cytochrome c subunit	Anoxygenic photosystem II	0
K13992	9.4_B_5A	9	Bottom	9_Bottom	Carbon	Anoxygenic Photosynthesis	Assembly of Photosynthetic Complex	Light-Harvesting and Reaction-Center Complex Subunits and Assembly Factors	puf	6	pufC; photosynthetic reaction center cytochrome c subunit	Anoxygenic photosystem II	0
K13992	9.4_A_5A	9	Bottom	9_Bottom	Carbon	Anoxygenic Photosynthesis	Assembly of Photosynthetic Complex	Light-Harvesting and Reaction-Center Complex Subunits and Assembly Factors	puf	6	pufC; photosynthetic reaction center cytochrome c subunit	Anoxygenic photosystem II	0
K13992	9.4_B_5C	9	Bottom	9_Bottom	Carbon	Anoxygenic Photosynthesis	Assembly of Photosynthetic Complex	Light-Harvesting and Reaction-Center Complex Subunits and Assembly Factors	puf	6	pufC; photosynthetic reaction center cytochrome c subunit	Anoxygenic photosystem II	0
K13992	9.4_C_5C	9	Bottom	9_Bottom	Carbon	Anoxygenic Photosynthesis	Assembly of Photosynthetic Complex	Light-Harvesting and Reaction-Center Complex Subunits and Assembly Factors	puf	6	pufC; photosynthetic reaction center cytochrome c subunit	Anoxygenic photosystem II	0
K15230	9.4_A_5A	9	Bottom	9_Bottom	Carbon	Carbon Fixation	Reverse Citric Acid Cycle	ATP Citrate Lyase	acl	3	aclA; ATP-citrate lyase alpha-subunit [EC:2.3.3.8]	Carbon_Fixation_Pathways_in_Prokaryotes	0
K15230	9.4_A_5D	9	Bottom	9_Bottom	Carbon	Carbon Fixation	Reverse Citric Acid Cycle	ATP Citrate Lyase	acl	3	aclA; ATP-citrate lyase alpha-subunit [EC:2.3.3.8]	Carbon_Fixation_Pathways_in_Prokaryotes	0
K15230	9.4_B_5A	9	Bottom	9_Bottom	Carbon	Carbon Fixation	Reverse Citric Acid Cycle	ATP Citrate Lyase	acl	3	aclA; ATP-citrate lyase alpha-subunit [EC:2.3.3.8]	Carbon_Fixation_Pathways_in_Prokaryotes	0
K15230	9.4_B_5C	9	Bottom	9_Bottom	Carbon	Carbon Fixation	Reverse Citric Acid Cycle	ATP Citrate Lyase	acl	3	aclA; ATP-citrate lyase alpha-subunit [EC:2.3.3.8]	Carbon_Fixation_Pathways_in_Prokaryotes	0
K15230	9.4_C_5C	9	Bottom	9_Bottom	Carbon	Carbon Fixation	Reverse Citric Acid Cycle	ATP Citrate Lyase	acl	3	aclA; ATP-citrate lyase alpha-subunit [EC:2.3.3.8]	Carbon_Fixation_Pathways_in_Prokaryotes	0
K15230	9.4_B_5B	9	Bottom	9_Bottom	Carbon	Carbon Fixation	Reverse Citric Acid Cycle	ATP Citrate Lyase	acl	3	aclA; ATP-citrate lyase alpha-subunit [EC:2.3.3.8]	Carbon_Fixation_Pathways_in_Prokaryotes	0
K15231	9.4_A_5A	9	Bottom	9_Bottom	Carbon	Carbon Fixation	Reverse Citric Acid Cycle	ATP Citrate Lyase	acl	3	aclB; ATP-citrate lyase beta-subunit [EC:2.3.3.8]	Carbon_Fixation_Pathways_in_Prokaryotes	0
K15231	9.4_B_5A	9	Bottom	9_Bottom	Carbon	Carbon Fixation	Reverse Citric Acid Cycle	ATP Citrate Lyase	acl	3	aclB; ATP-citrate lyase beta-subunit [EC:2.3.3.8]	Carbon_Fixation_Pathways_in_Prokaryotes	0
K15231	9.4_A_5D	9	Bottom	9_Bottom	Carbon	Carbon Fixation	Reverse Citric Acid Cycle	ATP Citrate Lyase	acl	3	aclB; ATP-citrate lyase beta-subunit [EC:2.3.3.8]	Carbon_Fixation_Pathways_in_Prokaryotes	0
K15231	9.4_C_5C	9	Bottom	9_Bottom	Carbon	Carbon Fixation	Reverse Citric Acid Cycle	ATP Citrate Lyase	acl	3	aclB; ATP-citrate lyase beta-subunit [EC:2.3.3.8]	Carbon_Fixation_Pathways_in_Prokaryotes	0
K15231	9.4_B_5C	9	Bottom	9_Bottom	Carbon	Carbon Fixation	Reverse Citric Acid Cycle	ATP Citrate Lyase	acl	3	aclB; ATP-citrate lyase beta-subunit [EC:2.3.3.8]	Carbon_Fixation_Pathways_in_Prokaryotes	0
K15231	9.4_B_5B	9	Bottom	9_Bottom	Carbon	Carbon Fixation	Reverse Citric Acid Cycle	ATP Citrate Lyase	acl	3	aclB; ATP-citrate lyase beta-subunit [EC:2.3.3.8]	Carbon_Fixation_Pathways_in_Prokaryotes	0
K17222	9.4_A_5A	9	Bottom	9_Bottom	Sulfur	Sulfur Oxidation	Dimethyl Sulfide Generation	Sulfite oxidase, sulfur dehydrogenase	sox	6	soxA; sulfur-oxidizing protein SoxA	Sulfur_Metabolism	0
K17222	9.4_B_5C	9	Bottom	9_Bottom	Sulfur	Sulfur Oxidation	Dimethyl Sulfide Generation	Sulfite oxidase, sulfur dehydrogenase	sox	6	soxA; sulfur-oxidizing protein SoxA	Sulfur_Metabolism	7
K17222	9.4_A_5D	9	Bottom	9_Bottom	Sulfur	Sulfur Oxidation	Dimethyl Sulfide Generation	Sulfite oxidase, sulfur dehydrogenase	sox	6	soxA; sulfur-oxidizing protein SoxA	Sulfur_Metabolism	4
K17222	9.4_B_5A	9	Bottom	9_Bottom	Sulfur	Sulfur Oxidation	Dimethyl Sulfide Generation	Sulfite oxidase, sulfur dehydrogenase	sox	6	soxA; sulfur-oxidizing protein SoxA	Sulfur_Metabolism	4
K17222	9.4_C_5C	9	Bottom	9_Bottom	Sulfur	Sulfur Oxidation	Dimethyl Sulfide Generation	Sulfite oxidase, sulfur dehydrogenase	sox	6	soxA; sulfur-oxidizing protein SoxA	Sulfur_Metabolism	5
K17222	9.4_B_5B	9	Bottom	9_Bottom	Sulfur	Sulfur Oxidation	Dimethyl Sulfide Generation	Sulfite oxidase, sulfur dehydrogenase	sox	6	soxA; sulfur-oxidizing protein SoxA	Sulfur_Metabolism	0
K17223	9.4_A_5A	9	Bottom	9_Bottom	Sulfur	Sulfur Oxidation	Dimethyl Sulfide Generation	Sulfite oxidase, sulfur dehydrogenase	sox	6	soxX; sulfur-oxidizing protein SoxX	Sulfur_Metabolism	0
K17223	9.4_C_5C	9	Bottom	9_Bottom	Sulfur	Sulfur Oxidation	Dimethyl Sulfide Generation	Sulfite oxidase, sulfur dehydrogenase	sox	6	soxX; sulfur-oxidizing protein SoxX	Sulfur_Metabolism	0
K17223	9.4_A_5D	9	Bottom	9_Bottom	Sulfur	Sulfur Oxidation	Dimethyl Sulfide Generation	Sulfite oxidase, sulfur dehydrogenase	sox	6	soxX; sulfur-oxidizing protein SoxX	Sulfur_Metabolism	0
K17223	9.4_B_5B	9	Bottom	9_Bottom	Sulfur	Sulfur Oxidation	Dimethyl Sulfide Generation	Sulfite oxidase, sulfur dehydrogenase	sox	6	soxX; sulfur-oxidizing protein SoxX	Sulfur_Metabolism	0
K17223	9.4_B_5A	9	Bottom	9_Bottom	Sulfur	Sulfur Oxidation	Dimethyl Sulfide Generation	Sulfite oxidase, sulfur dehydrogenase	sox	6	soxX; sulfur-oxidizing protein SoxX	Sulfur_Metabolism	0
K17223	9.4_B_5C	9	Bottom	9_Bottom	Sulfur	Sulfur Oxidation	Dimethyl Sulfide Generation	Sulfite oxidase, sulfur dehydrogenase	sox	6	soxX; sulfur-oxidizing protein SoxX	Sulfur_Metabolism	2
K17224	9.4_A_5A	9	Bottom	9_Bottom	Sulfur	Sulfur Oxidation	Dimethyl Sulfide Generation	Sulfite oxidase, sulfur dehydrogenase	sox	6	soxB; sulfur-oxidizing protein SoxB	Sulfur_Metabolism	8
K17224	9.4_B_5B	9	Bottom	9_Bottom	Sulfur	Sulfur Oxidation	Dimethyl Sulfide Generation	Sulfite oxidase, sulfur dehydrogenase	sox	6	soxB; sulfur-oxidizing protein SoxB	Sulfur_Metabolism	6
K17224	9.4_B_5C	9	Bottom	9_Bottom	Sulfur	Sulfur Oxidation	Dimethyl Sulfide Generation	Sulfite oxidase, sulfur dehydrogenase	sox	6	soxB; sulfur-oxidizing protein SoxB	Sulfur_Metabolism	0
K17224	9.4_B_5A	9	Bottom	9_Bottom	Sulfur	Sulfur Oxidation	Dimethyl Sulfide Generation	Sulfite oxidase, sulfur dehydrogenase	sox	6	soxB; sulfur-oxidizing protein SoxB	Sulfur_Metabolism	0
K17224	9.4_A_5D	9	Bottom	9_Bottom	Sulfur	Sulfur Oxidation	Dimethyl Sulfide Generation	Sulfite oxidase, sulfur dehydrogenase	sox	6	soxB; sulfur-oxidizing protein SoxB	Sulfur_Metabolism	4
K17224	9.4_C_5C	9	Bottom	9_Bottom	Sulfur	Sulfur Oxidation	Dimethyl Sulfide Generation	Sulfite oxidase, sulfur dehydrogenase	sox	6	soxB; sulfur-oxidizing protein SoxB	Sulfur_Metabolism	0
K17225	9.4_B_5A	9	Bottom	9_Bottom	Sulfur	Sulfur Oxidation	Dimethyl Sulfide Generation	Sulfite oxidase, sulfur dehydrogenase	sox	6	soxC; sulfane dehydrogenase subunit SoxC	Sulfur_Metabolism	11
K17225	9.4_A_5A	9	Bottom	9_Bottom	Sulfur	Sulfur Oxidation	Dimethyl Sulfide Generation	Sulfite oxidase, sulfur dehydrogenase	sox	6	soxC; sulfane dehydrogenase subunit SoxC	Sulfur_Metabolism	10
K17225	9.4_B_5C	9	Bottom	9_Bottom	Sulfur	Sulfur Oxidation	Dimethyl Sulfide Generation	Sulfite oxidase, sulfur dehydrogenase	sox	6	soxC; sulfane dehydrogenase subunit SoxC	Sulfur_Metabolism	8
K17225	9.4_C_5C	9	Bottom	9_Bottom	Sulfur	Sulfur Oxidation	Dimethyl Sulfide Generation	Sulfite oxidase, sulfur dehydrogenase	sox	6	soxC; sulfane dehydrogenase subunit SoxC	Sulfur_Metabolism	8
K17225	9.4_B_5B	9	Bottom	9_Bottom	Sulfur	Sulfur Oxidation	Dimethyl Sulfide Generation	Sulfite oxidase, sulfur dehydrogenase	sox	6	soxC; sulfane dehydrogenase subunit SoxC	Sulfur_Metabolism	12
K17225	9.4_A_5D	9	Bottom	9_Bottom	Sulfur	Sulfur Oxidation	Dimethyl Sulfide Generation	Sulfite oxidase, sulfur dehydrogenase	sox	6	soxC; sulfane dehydrogenase subunit SoxC	Sulfur_Metabolism	8
K17226	9.4_B_5A	9	Bottom	9_Bottom	Sulfur	Sulfur Oxidation	Dimethyl Sulfide Generation	Sulfite oxidase, sulfur dehydrogenase	sox	6	soxY; sulfur-oxidizing protein SoxY	Sulfur_Metabolism	4
K17226	9.4_B_5C	9	Bottom	9_Bottom	Sulfur	Sulfur Oxidation	Dimethyl Sulfide Generation	Sulfite oxidase, sulfur dehydrogenase	sox	6	soxY; sulfur-oxidizing protein SoxY	Sulfur_Metabolism	0
K17226	9.4_A_5A	9	Bottom	9_Bottom	Sulfur	Sulfur Oxidation	Dimethyl Sulfide Generation	Sulfite oxidase, sulfur dehydrogenase	sox	6	soxY; sulfur-oxidizing protein SoxY	Sulfur_Metabolism	13
K17226	9.4_B_5B	9	Bottom	9_Bottom	Sulfur	Sulfur Oxidation	Dimethyl Sulfide Generation	Sulfite oxidase, sulfur dehydrogenase	sox	6	soxY; sulfur-oxidizing protein SoxY	Sulfur_Metabolism	6
K17226	9.4_A_5D	9	Bottom	9_Bottom	Sulfur	Sulfur Oxidation	Dimethyl Sulfide Generation	Sulfite oxidase, sulfur dehydrogenase	sox	6	soxY; sulfur-oxidizing protein SoxY	Sulfur_Metabolism	0
K17226	9.4_C_5C	9	Bottom	9_Bottom	Sulfur	Sulfur Oxidation	Dimethyl Sulfide Generation	Sulfite oxidase, sulfur dehydrogenase	sox	6	soxY; sulfur-oxidizing protein SoxY	Sulfur_Metabolism	0
K17227	9.4_B_5C	9	Bottom	9_Bottom	Sulfur	Sulfur Oxidation	Dimethyl Sulfide Generation	Sulfite oxidase, sulfur dehydrogenase	sox	6	soxZ; sulfur-oxidizing protein SoxZ	Sulfur_Metabolism	9
K17227	9.4_B_5A	9	Bottom	9_Bottom	Sulfur	Sulfur Oxidation	Dimethyl Sulfide Generation	Sulfite oxidase, sulfur dehydrogenase	sox	6	soxZ; sulfur-oxidizing protein SoxZ	Sulfur_Metabolism	3
K17227	9.4_A_5A	9	Bottom	9_Bottom	Sulfur	Sulfur Oxidation	Dimethyl Sulfide Generation	Sulfite oxidase, sulfur dehydrogenase	sox	6	soxZ; sulfur-oxidizing protein SoxZ	Sulfur_Metabolism	0
K17227	9.4_B_5B	9	Bottom	9_Bottom	Sulfur	Sulfur Oxidation	Dimethyl Sulfide Generation	Sulfite oxidase, sulfur dehydrogenase	sox	6	soxZ; sulfur-oxidizing protein SoxZ	Sulfur_Metabolism	25
K17227	9.4_A_5D	9	Bottom	9_Bottom	Sulfur	Sulfur Oxidation	Dimethyl Sulfide Generation	Sulfite oxidase, sulfur dehydrogenase	sox	6	soxZ; sulfur-oxidizing protein SoxZ	Sulfur_Metabolism	0
K17227	9.4_C_5C	9	Bottom	9_Bottom	Sulfur	Sulfur Oxidation	Dimethyl Sulfide Generation	Sulfite oxidase, sulfur dehydrogenase	sox	6	soxZ; sulfur-oxidizing protein SoxZ	Sulfur_Metabolism	0
K00376	HC_A_5A	9.3	Top	9.3_Top	Nitrogen	Denitrification	Nitrogenase	N2O Reductase	nos	1	nosZ; nitrous-oxide reductase [EC:1.7.2.4]	Nitrogen_Metabolism	20
K00376	HC_B_3A	9.3	Top	9.3_Top	Nitrogen	Denitrification	Nitrogenase	N2O Reductase	nos	1	nosZ; nitrous-oxide reductase [EC:1.7.2.4]	Nitrogen_Metabolism	10
K00376	HC_A_6A	9.3	Top	9.3_Top	Nitrogen	Denitrification	Nitrogenase	N2O Reductase	nos	1	nosZ; nitrous-oxide reductase [EC:1.7.2.4]	Nitrogen_Metabolism	19
K00376	HC_A_2A	9.3	Top	9.3_Top	Nitrogen	Denitrification	Nitrogenase	N2O Reductase	nos	1	nosZ; nitrous-oxide reductase [EC:1.7.2.4]	Nitrogen_Metabolism	21
K00376	HC_A_3A	9.3	Top	9.3_Top	Nitrogen	Denitrification	Nitrogenase	N2O Reductase	nos	1	nosZ; nitrous-oxide reductase [EC:1.7.2.4]	Nitrogen_Metabolism	22
K00376	HC_B_1A	9.3	Top	9.3_Top	Nitrogen	Denitrification	Nitrogenase	N2O Reductase	nos	1	nosZ; nitrous-oxide reductase [EC:1.7.2.4]	Nitrogen_Metabolism	18
K00376	HC_B_2A	9.3	Top	9.3_Top	Nitrogen	Denitrification	Nitrogenase	N2O Reductase	nos	1	nosZ; nitrous-oxide reductase [EC:1.7.2.4]	Nitrogen_Metabolism	24
K00380	HC_A_5A	9.3	Top	9.3_Top	Sulfur	Sulfate Reduction	Assimilatory Sulfate Reduction	Sulfite Reductase	cys	2	cysJ; sulfite reductase (NADPH) flavoprotein alpha-component	Sulfur_Metabolism	6
K00380	HC_B_2A	9.3	Top	9.3_Top	Sulfur	Sulfate Reduction	Assimilatory Sulfate Reduction	Sulfite Reductase	cys	2	cysJ; sulfite reductase (NADPH) flavoprotein alpha-component	Sulfur_Metabolism	5
K00380	HC_A_3A	9.3	Top	9.3_Top	Sulfur	Sulfate Reduction	Assimilatory Sulfate Reduction	Sulfite Reductase	cys	2	cysJ; sulfite reductase (NADPH) flavoprotein alpha-component	Sulfur_Metabolism	17
K00380	HC_A_6A	9.3	Top	9.3_Top	Sulfur	Sulfate Reduction	Assimilatory Sulfate Reduction	Sulfite Reductase	cys	2	cysJ; sulfite reductase (NADPH) flavoprotein alpha-component	Sulfur_Metabolism	10
K00380	HC_A_2A	9.3	Top	9.3_Top	Sulfur	Sulfate Reduction	Assimilatory Sulfate Reduction	Sulfite Reductase	cys	2	cysJ; sulfite reductase (NADPH) flavoprotein alpha-component	Sulfur_Metabolism	6
K00380	HC_B_1A	9.3	Top	9.3_Top	Sulfur	Sulfate Reduction	Assimilatory Sulfate Reduction	Sulfite Reductase	cys	2	cysJ; sulfite reductase (NADPH) flavoprotein alpha-component	Sulfur_Metabolism	0
K00380	HC_B_3A	9.3	Top	9.3_Top	Sulfur	Sulfate Reduction	Assimilatory Sulfate Reduction	Sulfite Reductase	cys	2	cysJ; sulfite reductase (NADPH) flavoprotein alpha-component	Sulfur_Metabolism	15
K00381	HC_A_5A	9.3	Top	9.3_Top	Sulfur	Sulfate Reduction	Assimilatory Sulfate Reduction	Sulfite Reductase	cys	2	cysI; sulfite reductase (NADPH) hemoprotein beta-component	Sulfur_Metabolism	16
K00381	HC_A_6A	9.3	Top	9.3_Top	Sulfur	Sulfate Reduction	Assimilatory Sulfate Reduction	Sulfite Reductase	cys	2	cysI; sulfite reductase (NADPH) hemoprotein beta-component	Sulfur_Metabolism	30
K00381	HC_B_3A	9.3	Top	9.3_Top	Sulfur	Sulfate Reduction	Assimilatory Sulfate Reduction	Sulfite Reductase	cys	2	cysI; sulfite reductase (NADPH) hemoprotein beta-component	Sulfur_Metabolism	30
K00381	HC_A_2A	9.3	Top	9.3_Top	Sulfur	Sulfate Reduction	Assimilatory Sulfate Reduction	Sulfite Reductase	cys	2	cysI; sulfite reductase (NADPH) hemoprotein beta-component	Sulfur_Metabolism	32
K00381	HC_A_3A	9.3	Top	9.3_Top	Sulfur	Sulfate Reduction	Assimilatory Sulfate Reduction	Sulfite Reductase	cys	2	cysI; sulfite reductase (NADPH) hemoprotein beta-component	Sulfur_Metabolism	34
K00381	HC_B_1A	9.3	Top	9.3_Top	Sulfur	Sulfate Reduction	Assimilatory Sulfate Reduction	Sulfite Reductase	cys	2	cysI; sulfite reductase (NADPH) hemoprotein beta-component	Sulfur_Metabolism	20
K00381	HC_B_2A	9.3	Top	9.3_Top	Sulfur	Sulfate Reduction	Assimilatory Sulfate Reduction	Sulfite Reductase	cys	2	cysI; sulfite reductase (NADPH) hemoprotein beta-component	Sulfur_Metabolism	29
K00392	HC_A_2A	9.3	Top	9.3_Top	Sulfur	Sulfate Reduction	Assimilatory Sulfate Reduction	Sulfite Reductase	sir	1	sir; sulfite reductase (ferredoxin)	Sulfur_Metabolism	4
K00392	HC_B_3A	9.3	Top	9.3_Top	Sulfur	Sulfate Reduction	Assimilatory Sulfate Reduction	Sulfite Reductase	sir	1	sir; sulfite reductase (ferredoxin)	Sulfur_Metabolism	0
K00392	HC_A_5A	9.3	Top	9.3_Top	Sulfur	Sulfate Reduction	Assimilatory Sulfate Reduction	Sulfite Reductase	sir	1	sir; sulfite reductase (ferredoxin)	Sulfur_Metabolism	0
K00392	HC_B_1A	9.3	Top	9.3_Top	Sulfur	Sulfate Reduction	Assimilatory Sulfate Reduction	Sulfite Reductase	sir	1	sir; sulfite reductase (ferredoxin)	Sulfur_Metabolism	0
K00392	HC_B_2A	9.3	Top	9.3_Top	Sulfur	Sulfate Reduction	Assimilatory Sulfate Reduction	Sulfite Reductase	sir	1	sir; sulfite reductase (ferredoxin)	Sulfur_Metabolism	0
K00392	HC_A_6A	9.3	Top	9.3_Top	Sulfur	Sulfate Reduction	Assimilatory Sulfate Reduction	Sulfite Reductase	sir	1	sir; sulfite reductase (ferredoxin)	Sulfur_Metabolism	6
K00392	HC_A_3A	9.3	Top	9.3_Top	Sulfur	Sulfate Reduction	Assimilatory Sulfate Reduction	Sulfite Reductase	sir	1	sir; sulfite reductase (ferredoxin)	Sulfur_Metabolism	0
K00855	HC_B_1A	9.3	Top	9.3_Top	Carbon	Carbon Fixation	Calvin Cycle	Ribulose Bisphosphate Carboxylase Complex Subunits, Phophoribulokinase	prk	1	PRK, prkB; phosphoribulokinase [EC:2.7.1.19]	Carbon_Fixation_in_Photosynthetic_Organisms	4
K00855	HC_A_5A	9.3	Top	9.3_Top	Carbon	Carbon Fixation	Calvin Cycle	Ribulose Bisphosphate Carboxylase Complex Subunits, Phophoribulokinase	prk	1	PRK, prkB; phosphoribulokinase [EC:2.7.1.19]	Carbon_Fixation_in_Photosynthetic_Organisms	4
K00855	HC_B_3A	9.3	Top	9.3_Top	Carbon	Carbon Fixation	Calvin Cycle	Ribulose Bisphosphate Carboxylase Complex Subunits, Phophoribulokinase	prk	1	PRK, prkB; phosphoribulokinase [EC:2.7.1.19]	Carbon_Fixation_in_Photosynthetic_Organisms	7
K00855	HC_A_3A	9.3	Top	9.3_Top	Carbon	Carbon Fixation	Calvin Cycle	Ribulose Bisphosphate Carboxylase Complex Subunits, Phophoribulokinase	prk	1	PRK, prkB; phosphoribulokinase [EC:2.7.1.19]	Carbon_Fixation_in_Photosynthetic_Organisms	5
K00855	HC_B_2A	9.3	Top	9.3_Top	Carbon	Carbon Fixation	Calvin Cycle	Ribulose Bisphosphate Carboxylase Complex Subunits, Phophoribulokinase	prk	1	PRK, prkB; phosphoribulokinase [EC:2.7.1.19]	Carbon_Fixation_in_Photosynthetic_Organisms	8
K00855	HC_A_6A	9.3	Top	9.3_Top	Carbon	Carbon Fixation	Calvin Cycle	Ribulose Bisphosphate Carboxylase Complex Subunits, Phophoribulokinase	prk	1	PRK, prkB; phosphoribulokinase [EC:2.7.1.19]	Carbon_Fixation_in_Photosynthetic_Organisms	6
K00855	HC_A_2A	9.3	Top	9.3_Top	Carbon	Carbon Fixation	Calvin Cycle	Ribulose Bisphosphate Carboxylase Complex Subunits, Phophoribulokinase	prk	1	PRK, prkB; phosphoribulokinase [EC:2.7.1.19]	Carbon_Fixation_in_Photosynthetic_Organisms	13
K01176	HC_A_3A	9.3	Top	9.3_Top	Carbon	Decomposition	Polysaccharide Catabolism	Amylase, Cellulase, Pectinase, Chitinase	amy	2	AMY, amyA, malS; alpha-amylase	Carbohydrate Metabolism	11
K01176	HC_A_5A	9.3	Top	9.3_Top	Carbon	Decomposition	Polysaccharide Catabolism	Amylase, Cellulase, Pectinase, Chitinase	amy	2	AMY, amyA, malS; alpha-amylase	Carbohydrate Metabolism	12
K01176	HC_B_1A	9.3	Top	9.3_Top	Carbon	Decomposition	Polysaccharide Catabolism	Amylase, Cellulase, Pectinase, Chitinase	amy	2	AMY, amyA, malS; alpha-amylase	Carbohydrate Metabolism	0
K01176	HC_A_2A	9.3	Top	9.3_Top	Carbon	Decomposition	Polysaccharide Catabolism	Amylase, Cellulase, Pectinase, Chitinase	amy	2	AMY, amyA, malS; alpha-amylase	Carbohydrate Metabolism	0
K01176	HC_B_3A	9.3	Top	9.3_Top	Carbon	Decomposition	Polysaccharide Catabolism	Amylase, Cellulase, Pectinase, Chitinase	amy	2	AMY, amyA, malS; alpha-amylase	Carbohydrate Metabolism	0
K01176	HC_B_2A	9.3	Top	9.3_Top	Carbon	Decomposition	Polysaccharide Catabolism	Amylase, Cellulase, Pectinase, Chitinase	amy	2	AMY, amyA, malS; alpha-amylase	Carbohydrate Metabolism	15
K01176	HC_A_6A	9.3	Top	9.3_Top	Carbon	Decomposition	Polysaccharide Catabolism	Amylase, Cellulase, Pectinase, Chitinase	amy	2	AMY, amyA, malS; alpha-amylase	Carbohydrate Metabolism	9
K01183	HC_A_5A	9.3	Top	9.3_Top	Carbon	Decomposition	Polysaccharide Catabolism	Amylase, Cellulase, Pectinase, Chitinase	chi	6	E3.2.1.14; chitinase	Carbohydrate Metabolism	0
K01183	HC_B_2A	9.3	Top	9.3_Top	Carbon	Decomposition	Polysaccharide Catabolism	Amylase, Cellulase, Pectinase, Chitinase	chi	6	E3.2.1.14; chitinase	Carbohydrate Metabolism	0
K01183	HC_A_2A	9.3	Top	9.3_Top	Carbon	Decomposition	Polysaccharide Catabolism	Amylase, Cellulase, Pectinase, Chitinase	chi	6	E3.2.1.14; chitinase	Carbohydrate Metabolism	0
K01183	HC_A_3A	9.3	Top	9.3_Top	Carbon	Decomposition	Polysaccharide Catabolism	Amylase, Cellulase, Pectinase, Chitinase	chi	6	E3.2.1.14; chitinase	Carbohydrate Metabolism	0
K01183	HC_B_3A	9.3	Top	9.3_Top	Carbon	Decomposition	Polysaccharide Catabolism	Amylase, Cellulase, Pectinase, Chitinase	chi	6	E3.2.1.14; chitinase	Carbohydrate Metabolism	0
K01183	HC_A_6A	9.3	Top	9.3_Top	Carbon	Decomposition	Polysaccharide Catabolism	Amylase, Cellulase, Pectinase, Chitinase	chi	6	E3.2.1.14; chitinase	Carbohydrate Metabolism	0
K01183	HC_B_1A	9.3	Top	9.3_Top	Carbon	Decomposition	Polysaccharide Catabolism	Amylase, Cellulase, Pectinase, Chitinase	chi	6	E3.2.1.14; chitinase	Carbohydrate Metabolism	0
K01601	HC_A_6A	9.3	Top	9.3_Top	Carbon	Carbon Fixation	Calvin Cycle	Ribulose Bisphosphate Carboxylase Complex Subunits, Phophoribulokinase	rbc	3	rbcL; ribulose-bisphosphate carboxylase large chain [EC:4.1.1.39]	Carbon_Fixation_in_Photosynthetic_Organisms	19
K01601	HC_B_2A	9.3	Top	9.3_Top	Carbon	Carbon Fixation	Calvin Cycle	Ribulose Bisphosphate Carboxylase Complex Subunits, Phophoribulokinase	rbc	3	rbcL; ribulose-bisphosphate carboxylase large chain [EC:4.1.1.39]	Carbon_Fixation_in_Photosynthetic_Organisms	10
K01601	HC_B_1A	9.3	Top	9.3_Top	Carbon	Carbon Fixation	Calvin Cycle	Ribulose Bisphosphate Carboxylase Complex Subunits, Phophoribulokinase	rbc	3	rbcL; ribulose-bisphosphate carboxylase large chain [EC:4.1.1.39]	Carbon_Fixation_in_Photosynthetic_Organisms	15
K01601	HC_A_5A	9.3	Top	9.3_Top	Carbon	Carbon Fixation	Calvin Cycle	Ribulose Bisphosphate Carboxylase Complex Subunits, Phophoribulokinase	rbc	3	rbcL; ribulose-bisphosphate carboxylase large chain [EC:4.1.1.39]	Carbon_Fixation_in_Photosynthetic_Organisms	16
K01601	HC_B_3A	9.3	Top	9.3_Top	Carbon	Carbon Fixation	Calvin Cycle	Ribulose Bisphosphate Carboxylase Complex Subunits, Phophoribulokinase	rbc	3	rbcL; ribulose-bisphosphate carboxylase large chain [EC:4.1.1.39]	Carbon_Fixation_in_Photosynthetic_Organisms	11
K01601	HC_A_2A	9.3	Top	9.3_Top	Carbon	Carbon Fixation	Calvin Cycle	Ribulose Bisphosphate Carboxylase Complex Subunits, Phophoribulokinase	rbc	3	rbcL; ribulose-bisphosphate carboxylase large chain [EC:4.1.1.39]	Carbon_Fixation_in_Photosynthetic_Organisms	12
K01601	HC_A_3A	9.3	Top	9.3_Top	Carbon	Carbon Fixation	Calvin Cycle	Ribulose Bisphosphate Carboxylase Complex Subunits, Phophoribulokinase	rbc	3	rbcL; ribulose-bisphosphate carboxylase large chain [EC:4.1.1.39]	Carbon_Fixation_in_Photosynthetic_Organisms	9
K01602	HC_B_2A	9.3	Top	9.3_Top	Carbon	Carbon Fixation	Calvin Cycle	Ribulose Bisphosphate Carboxylase Complex Subunits, Phophoribulokinase	rbc	3	rbcS; ribulose-bisphosphate carboxylase small chain [EC:4.1.1.39]	Carbon_Fixation_in_Photosynthetic_Organisms	2
K01602	HC_A_3A	9.3	Top	9.3_Top	Carbon	Carbon Fixation	Calvin Cycle	Ribulose Bisphosphate Carboxylase Complex Subunits, Phophoribulokinase	rbc	3	rbcS; ribulose-bisphosphate carboxylase small chain [EC:4.1.1.39]	Carbon_Fixation_in_Photosynthetic_Organisms	0
K01602	HC_A_6A	9.3	Top	9.3_Top	Carbon	Carbon Fixation	Calvin Cycle	Ribulose Bisphosphate Carboxylase Complex Subunits, Phophoribulokinase	rbc	3	rbcS; ribulose-bisphosphate carboxylase small chain [EC:4.1.1.39]	Carbon_Fixation_in_Photosynthetic_Organisms	3
K01602	HC_A_2A	9.3	Top	9.3_Top	Carbon	Carbon Fixation	Calvin Cycle	Ribulose Bisphosphate Carboxylase Complex Subunits, Phophoribulokinase	rbc	3	rbcS; ribulose-bisphosphate carboxylase small chain [EC:4.1.1.39]	Carbon_Fixation_in_Photosynthetic_Organisms	0
K01602	HC_A_5A	9.3	Top	9.3_Top	Carbon	Carbon Fixation	Calvin Cycle	Ribulose Bisphosphate Carboxylase Complex Subunits, Phophoribulokinase	rbc	3	rbcS; ribulose-bisphosphate carboxylase small chain [EC:4.1.1.39]	Carbon_Fixation_in_Photosynthetic_Organisms	0
K01602	HC_B_1A	9.3	Top	9.3_Top	Carbon	Carbon Fixation	Calvin Cycle	Ribulose Bisphosphate Carboxylase Complex Subunits, Phophoribulokinase	rbc	3	rbcS; ribulose-bisphosphate carboxylase small chain [EC:4.1.1.39]	Carbon_Fixation_in_Photosynthetic_Organisms	9
K01602	HC_B_3A	9.3	Top	9.3_Top	Carbon	Carbon Fixation	Calvin Cycle	Ribulose Bisphosphate Carboxylase Complex Subunits, Phophoribulokinase	rbc	3	rbcS; ribulose-bisphosphate carboxylase small chain [EC:4.1.1.39]	Carbon_Fixation_in_Photosynthetic_Organisms	0
K01648	HC_A_6A	9.3	Top	9.3_Top	Carbon	Carbon Fixation	Reverse Citric Acid Cycle	ATP Citrate Lyase	acl	3	ACLY; ATP citrate (pro-S)-lyase [EC:2.3.3.8]	Carbon_Fixation_Pathways_in_Prokaryotes	0
K01648	HC_B_3A	9.3	Top	9.3_Top	Carbon	Carbon Fixation	Reverse Citric Acid Cycle	ATP Citrate Lyase	acl	3	ACLY; ATP citrate (pro-S)-lyase [EC:2.3.3.8]	Carbon_Fixation_Pathways_in_Prokaryotes	0
K01648	HC_A_2A	9.3	Top	9.3_Top	Carbon	Carbon Fixation	Reverse Citric Acid Cycle	ATP Citrate Lyase	acl	3	ACLY; ATP citrate (pro-S)-lyase [EC:2.3.3.8]	Carbon_Fixation_Pathways_in_Prokaryotes	0
K01648	HC_B_2A	9.3	Top	9.3_Top	Carbon	Carbon Fixation	Reverse Citric Acid Cycle	ATP Citrate Lyase	acl	3	ACLY; ATP citrate (pro-S)-lyase [EC:2.3.3.8]	Carbon_Fixation_Pathways_in_Prokaryotes	0
K01648	HC_A_5A	9.3	Top	9.3_Top	Carbon	Carbon Fixation	Reverse Citric Acid Cycle	ATP Citrate Lyase	acl	3	ACLY; ATP citrate (pro-S)-lyase [EC:2.3.3.8]	Carbon_Fixation_Pathways_in_Prokaryotes	0
K01648	HC_A_3A	9.3	Top	9.3_Top	Carbon	Carbon Fixation	Reverse Citric Acid Cycle	ATP Citrate Lyase	acl	3	ACLY; ATP citrate (pro-S)-lyase [EC:2.3.3.8]	Carbon_Fixation_Pathways_in_Prokaryotes	0
K01648	HC_B_1A	9.3	Top	9.3_Top	Carbon	Carbon Fixation	Reverse Citric Acid Cycle	ATP Citrate Lyase	acl	3	ACLY; ATP citrate (pro-S)-lyase [EC:2.3.3.8]	Carbon_Fixation_Pathways_in_Prokaryotes	0
K02092	HC_B_3A	9.3	Top	9.3_Top	Carbon	Oxygenic Photosynthesis	Photopigment Biosynthesis	Enzymes of Chlorophyll, Phycobilin, and Carotenoid Pathways	apc	6	apcA; allophycocyanin alpha subunit	Photosynthesis-Antenna_Proteins	0
K02092	HC_A_5A	9.3	Top	9.3_Top	Carbon	Oxygenic Photosynthesis	Photopigment Biosynthesis	Enzymes of Chlorophyll, Phycobilin, and Carotenoid Pathways	apc	6	apcA; allophycocyanin alpha subunit	Photosynthesis-Antenna_Proteins	22
K02092	HC_B_1A	9.3	Top	9.3_Top	Carbon	Oxygenic Photosynthesis	Photopigment Biosynthesis	Enzymes of Chlorophyll, Phycobilin, and Carotenoid Pathways	apc	6	apcA; allophycocyanin alpha subunit	Photosynthesis-Antenna_Proteins	12
K02092	HC_A_2A	9.3	Top	9.3_Top	Carbon	Oxygenic Photosynthesis	Photopigment Biosynthesis	Enzymes of Chlorophyll, Phycobilin, and Carotenoid Pathways	apc	6	apcA; allophycocyanin alpha subunit	Photosynthesis-Antenna_Proteins	12
K02092	HC_A_3A	9.3	Top	9.3_Top	Carbon	Oxygenic Photosynthesis	Photopigment Biosynthesis	Enzymes of Chlorophyll, Phycobilin, and Carotenoid Pathways	apc	6	apcA; allophycocyanin alpha subunit	Photosynthesis-Antenna_Proteins	0
K02092	HC_B_2A	9.3	Top	9.3_Top	Carbon	Oxygenic Photosynthesis	Photopigment Biosynthesis	Enzymes of Chlorophyll, Phycobilin, and Carotenoid Pathways	apc	6	apcA; allophycocyanin alpha subunit	Photosynthesis-Antenna_Proteins	0
K02092	HC_A_6A	9.3	Top	9.3_Top	Carbon	Oxygenic Photosynthesis	Photopigment Biosynthesis	Enzymes of Chlorophyll, Phycobilin, and Carotenoid Pathways	apc	6	apcA; allophycocyanin alpha subunit	Photosynthesis-Antenna_Proteins	8
K02093	HC_A_2A	9.3	Top	9.3_Top	Carbon	Oxygenic Photosynthesis	Photopigment Biosynthesis	Enzymes of Chlorophyll, Phycobilin, and Carotenoid Pathways	apc	6	apcB; allophycocyanin beta subunit	Photosynthesis-Antenna_Proteins	7
K02093	HC_A_6A	9.3	Top	9.3_Top	Carbon	Oxygenic Photosynthesis	Photopigment Biosynthesis	Enzymes of Chlorophyll, Phycobilin, and Carotenoid Pathways	apc	6	apcB; allophycocyanin beta subunit	Photosynthesis-Antenna_Proteins	0
K02093	HC_B_2A	9.3	Top	9.3_Top	Carbon	Oxygenic Photosynthesis	Photopigment Biosynthesis	Enzymes of Chlorophyll, Phycobilin, and Carotenoid Pathways	apc	6	apcB; allophycocyanin beta subunit	Photosynthesis-Antenna_Proteins	0
K02093	HC_A_5A	9.3	Top	9.3_Top	Carbon	Oxygenic Photosynthesis	Photopigment Biosynthesis	Enzymes of Chlorophyll, Phycobilin, and Carotenoid Pathways	apc	6	apcB; allophycocyanin beta subunit	Photosynthesis-Antenna_Proteins	0
K02093	HC_B_3A	9.3	Top	9.3_Top	Carbon	Oxygenic Photosynthesis	Photopigment Biosynthesis	Enzymes of Chlorophyll, Phycobilin, and Carotenoid Pathways	apc	6	apcB; allophycocyanin beta subunit	Photosynthesis-Antenna_Proteins	0
K02093	HC_A_3A	9.3	Top	9.3_Top	Carbon	Oxygenic Photosynthesis	Photopigment Biosynthesis	Enzymes of Chlorophyll, Phycobilin, and Carotenoid Pathways	apc	6	apcB; allophycocyanin beta subunit	Photosynthesis-Antenna_Proteins	12
K02093	HC_B_1A	9.3	Top	9.3_Top	Carbon	Oxygenic Photosynthesis	Photopigment Biosynthesis	Enzymes of Chlorophyll, Phycobilin, and Carotenoid Pathways	apc	6	apcB; allophycocyanin beta subunit	Photosynthesis-Antenna_Proteins	0
K02094	HC_A_6A	9.3	Top	9.3_Top	Carbon	Oxygenic Photosynthesis	Photopigment Biosynthesis	Enzymes of Chlorophyll, Phycobilin, and Carotenoid Pathways	apc	6	apcC; phycobilisome core linker protein	Photosynthesis_Proteins	0
K02094	HC_A_2A	9.3	Top	9.3_Top	Carbon	Oxygenic Photosynthesis	Photopigment Biosynthesis	Enzymes of Chlorophyll, Phycobilin, and Carotenoid Pathways	apc	6	apcC; phycobilisome core linker protein	Photosynthesis_Proteins	0
K02094	HC_A_3A	9.3	Top	9.3_Top	Carbon	Oxygenic Photosynthesis	Photopigment Biosynthesis	Enzymes of Chlorophyll, Phycobilin, and Carotenoid Pathways	apc	6	apcC; phycobilisome core linker protein	Photosynthesis_Proteins	0
K02094	HC_B_3A	9.3	Top	9.3_Top	Carbon	Oxygenic Photosynthesis	Photopigment Biosynthesis	Enzymes of Chlorophyll, Phycobilin, and Carotenoid Pathways	apc	6	apcC; phycobilisome core linker protein	Photosynthesis_Proteins	0
K02094	HC_B_1A	9.3	Top	9.3_Top	Carbon	Oxygenic Photosynthesis	Photopigment Biosynthesis	Enzymes of Chlorophyll, Phycobilin, and Carotenoid Pathways	apc	6	apcC; phycobilisome core linker protein	Photosynthesis_Proteins	0
K02094	HC_B_2A	9.3	Top	9.3_Top	Carbon	Oxygenic Photosynthesis	Photopigment Biosynthesis	Enzymes of Chlorophyll, Phycobilin, and Carotenoid Pathways	apc	6	apcC; phycobilisome core linker protein	Photosynthesis_Proteins	0
K02094	HC_A_5A	9.3	Top	9.3_Top	Carbon	Oxygenic Photosynthesis	Photopigment Biosynthesis	Enzymes of Chlorophyll, Phycobilin, and Carotenoid Pathways	apc	6	apcC; phycobilisome core linker protein	Photosynthesis_Proteins	0
K02095	HC_A_6A	9.3	Top	9.3_Top	Carbon	Oxygenic Photosynthesis	Photopigment Biosynthesis	Enzymes of Chlorophyll, Phycobilin, and Carotenoid Pathways	apc	6	apcD; allophycocyanin-B	Photosynthesis-Antenna_Proteins	0
K02095	HC_B_3A	9.3	Top	9.3_Top	Carbon	Oxygenic Photosynthesis	Photopigment Biosynthesis	Enzymes of Chlorophyll, Phycobilin, and Carotenoid Pathways	apc	6	apcD; allophycocyanin-B	Photosynthesis-Antenna_Proteins	0
K02095	HC_A_2A	9.3	Top	9.3_Top	Carbon	Oxygenic Photosynthesis	Photopigment Biosynthesis	Enzymes of Chlorophyll, Phycobilin, and Carotenoid Pathways	apc	6	apcD; allophycocyanin-B	Photosynthesis-Antenna_Proteins	5
K02095	HC_A_3A	9.3	Top	9.3_Top	Carbon	Oxygenic Photosynthesis	Photopigment Biosynthesis	Enzymes of Chlorophyll, Phycobilin, and Carotenoid Pathways	apc	6	apcD; allophycocyanin-B	Photosynthesis-Antenna_Proteins	0
K02095	HC_B_2A	9.3	Top	9.3_Top	Carbon	Oxygenic Photosynthesis	Photopigment Biosynthesis	Enzymes of Chlorophyll, Phycobilin, and Carotenoid Pathways	apc	6	apcD; allophycocyanin-B	Photosynthesis-Antenna_Proteins	0
K02095	HC_B_1A	9.3	Top	9.3_Top	Carbon	Oxygenic Photosynthesis	Photopigment Biosynthesis	Enzymes of Chlorophyll, Phycobilin, and Carotenoid Pathways	apc	6	apcD; allophycocyanin-B	Photosynthesis-Antenna_Proteins	0
K02095	HC_A_5A	9.3	Top	9.3_Top	Carbon	Oxygenic Photosynthesis	Photopigment Biosynthesis	Enzymes of Chlorophyll, Phycobilin, and Carotenoid Pathways	apc	6	apcD; allophycocyanin-B	Photosynthesis-Antenna_Proteins	0
K02096	HC_A_3A	9.3	Top	9.3_Top	Carbon	Oxygenic Photosynthesis	Photopigment Biosynthesis	Enzymes of Chlorophyll, Phycobilin, and Carotenoid Pathways	apc	6	apcE; phycobilisome core-membrane linker protein	Photosynthesis_Proteins	0
K02096	HC_A_6A	9.3	Top	9.3_Top	Carbon	Oxygenic Photosynthesis	Photopigment Biosynthesis	Enzymes of Chlorophyll, Phycobilin, and Carotenoid Pathways	apc	6	apcE; phycobilisome core-membrane linker protein	Photosynthesis_Proteins	0
K02096	HC_B_2A	9.3	Top	9.3_Top	Carbon	Oxygenic Photosynthesis	Photopigment Biosynthesis	Enzymes of Chlorophyll, Phycobilin, and Carotenoid Pathways	apc	6	apcE; phycobilisome core-membrane linker protein	Photosynthesis_Proteins	0
K02096	HC_B_3A	9.3	Top	9.3_Top	Carbon	Oxygenic Photosynthesis	Photopigment Biosynthesis	Enzymes of Chlorophyll, Phycobilin, and Carotenoid Pathways	apc	6	apcE; phycobilisome core-membrane linker protein	Photosynthesis_Proteins	0
K02096	HC_A_2A	9.3	Top	9.3_Top	Carbon	Oxygenic Photosynthesis	Photopigment Biosynthesis	Enzymes of Chlorophyll, Phycobilin, and Carotenoid Pathways	apc	6	apcE; phycobilisome core-membrane linker protein	Photosynthesis_Proteins	0
K02096	HC_B_1A	9.3	Top	9.3_Top	Carbon	Oxygenic Photosynthesis	Photopigment Biosynthesis	Enzymes of Chlorophyll, Phycobilin, and Carotenoid Pathways	apc	6	apcE; phycobilisome core-membrane linker protein	Photosynthesis_Proteins	0
K02096	HC_A_5A	9.3	Top	9.3_Top	Carbon	Oxygenic Photosynthesis	Photopigment Biosynthesis	Enzymes of Chlorophyll, Phycobilin, and Carotenoid Pathways	apc	6	apcE; phycobilisome core-membrane linker protein	Photosynthesis_Proteins	0
K02097	HC_A_5A	9.3	Top	9.3_Top	Carbon	Oxygenic Photosynthesis	Photopigment Biosynthesis	Enzymes of Chlorophyll, Phycobilin, and Carotenoid Pathways	apc	6	apcF; phycobilisome core component	Photosynthesis-Antenna_Proteins	0
K02097	HC_A_3A	9.3	Top	9.3_Top	Carbon	Oxygenic Photosynthesis	Photopigment Biosynthesis	Enzymes of Chlorophyll, Phycobilin, and Carotenoid Pathways	apc	6	apcF; phycobilisome core component	Photosynthesis-Antenna_Proteins	0
K02097	HC_B_2A	9.3	Top	9.3_Top	Carbon	Oxygenic Photosynthesis	Photopigment Biosynthesis	Enzymes of Chlorophyll, Phycobilin, and Carotenoid Pathways	apc	6	apcF; phycobilisome core component	Photosynthesis-Antenna_Proteins	0
K02097	HC_A_6A	9.3	Top	9.3_Top	Carbon	Oxygenic Photosynthesis	Photopigment Biosynthesis	Enzymes of Chlorophyll, Phycobilin, and Carotenoid Pathways	apc	6	apcF; phycobilisome core component	Photosynthesis-Antenna_Proteins	0
K02097	HC_B_3A	9.3	Top	9.3_Top	Carbon	Oxygenic Photosynthesis	Photopigment Biosynthesis	Enzymes of Chlorophyll, Phycobilin, and Carotenoid Pathways	apc	6	apcF; phycobilisome core component	Photosynthesis-Antenna_Proteins	0
K02097	HC_B_1A	9.3	Top	9.3_Top	Carbon	Oxygenic Photosynthesis	Photopigment Biosynthesis	Enzymes of Chlorophyll, Phycobilin, and Carotenoid Pathways	apc	6	apcF; phycobilisome core component	Photosynthesis-Antenna_Proteins	0
K02097	HC_A_2A	9.3	Top	9.3_Top	Carbon	Oxygenic Photosynthesis	Photopigment Biosynthesis	Enzymes of Chlorophyll, Phycobilin, and Carotenoid Pathways	apc	6	apcF; phycobilisome core component	Photosynthesis-Antenna_Proteins	0
K02284	HC_A_5A	9.3	Top	9.3_Top	Carbon	Oxygenic Photosynthesis	Photopigment Biosynthesis	Enzymes of Chlorophyll, Phycobilin, and Carotenoid Pathways	cpc	7	cpcA; phycocyanin alpha chain	Photosynthesis-Antenna_Proteins	0
K02284	HC_A_3A	9.3	Top	9.3_Top	Carbon	Oxygenic Photosynthesis	Photopigment Biosynthesis	Enzymes of Chlorophyll, Phycobilin, and Carotenoid Pathways	cpc	7	cpcA; phycocyanin alpha chain	Photosynthesis-Antenna_Proteins	0
K02284	HC_B_1A	9.3	Top	9.3_Top	Carbon	Oxygenic Photosynthesis	Photopigment Biosynthesis	Enzymes of Chlorophyll, Phycobilin, and Carotenoid Pathways	cpc	7	cpcA; phycocyanin alpha chain	Photosynthesis-Antenna_Proteins	8
K02284	HC_B_2A	9.3	Top	9.3_Top	Carbon	Oxygenic Photosynthesis	Photopigment Biosynthesis	Enzymes of Chlorophyll, Phycobilin, and Carotenoid Pathways	cpc	7	cpcA; phycocyanin alpha chain	Photosynthesis-Antenna_Proteins	0
K02284	HC_B_3A	9.3	Top	9.3_Top	Carbon	Oxygenic Photosynthesis	Photopigment Biosynthesis	Enzymes of Chlorophyll, Phycobilin, and Carotenoid Pathways	cpc	7	cpcA; phycocyanin alpha chain	Photosynthesis-Antenna_Proteins	0
K02284	HC_A_2A	9.3	Top	9.3_Top	Carbon	Oxygenic Photosynthesis	Photopigment Biosynthesis	Enzymes of Chlorophyll, Phycobilin, and Carotenoid Pathways	cpc	7	cpcA; phycocyanin alpha chain	Photosynthesis-Antenna_Proteins	0
K02284	HC_A_6A	9.3	Top	9.3_Top	Carbon	Oxygenic Photosynthesis	Photopigment Biosynthesis	Enzymes of Chlorophyll, Phycobilin, and Carotenoid Pathways	cpc	7	cpcA; phycocyanin alpha chain	Photosynthesis-Antenna_Proteins	0
K02285	HC_A_3A	9.3	Top	9.3_Top	Carbon	Oxygenic Photosynthesis	Photopigment Biosynthesis	Enzymes of Chlorophyll, Phycobilin, and Carotenoid Pathways	cpc	7	cpcB; phycocyanin beta chain	Photosynthesis-Antenna_Proteins	0
K02285	HC_A_2A	9.3	Top	9.3_Top	Carbon	Oxygenic Photosynthesis	Photopigment Biosynthesis	Enzymes of Chlorophyll, Phycobilin, and Carotenoid Pathways	cpc	7	cpcB; phycocyanin beta chain	Photosynthesis-Antenna_Proteins	0
K02285	HC_B_1A	9.3	Top	9.3_Top	Carbon	Oxygenic Photosynthesis	Photopigment Biosynthesis	Enzymes of Chlorophyll, Phycobilin, and Carotenoid Pathways	cpc	7	cpcB; phycocyanin beta chain	Photosynthesis-Antenna_Proteins	0
K02285	HC_A_5A	9.3	Top	9.3_Top	Carbon	Oxygenic Photosynthesis	Photopigment Biosynthesis	Enzymes of Chlorophyll, Phycobilin, and Carotenoid Pathways	cpc	7	cpcB; phycocyanin beta chain	Photosynthesis-Antenna_Proteins	0
K02285	HC_B_2A	9.3	Top	9.3_Top	Carbon	Oxygenic Photosynthesis	Photopigment Biosynthesis	Enzymes of Chlorophyll, Phycobilin, and Carotenoid Pathways	cpc	7	cpcB; phycocyanin beta chain	Photosynthesis-Antenna_Proteins	9
K02285	HC_A_6A	9.3	Top	9.3_Top	Carbon	Oxygenic Photosynthesis	Photopigment Biosynthesis	Enzymes of Chlorophyll, Phycobilin, and Carotenoid Pathways	cpc	7	cpcB; phycocyanin beta chain	Photosynthesis-Antenna_Proteins	0
K02285	HC_B_3A	9.3	Top	9.3_Top	Carbon	Oxygenic Photosynthesis	Photopigment Biosynthesis	Enzymes of Chlorophyll, Phycobilin, and Carotenoid Pathways	cpc	7	cpcB; phycocyanin beta chain	Photosynthesis-Antenna_Proteins	0
K02286	HC_A_5A	9.3	Top	9.3_Top	Carbon	Oxygenic Photosynthesis	Photopigment Biosynthesis	Enzymes of Chlorophyll, Phycobilin, and Carotenoid Pathways	cpc	7	cpcC; phycocyanin-associated rod linker protein	Photosynthesis-Antenna_Proteins	0
K02286	HC_A_3A	9.3	Top	9.3_Top	Carbon	Oxygenic Photosynthesis	Photopigment Biosynthesis	Enzymes of Chlorophyll, Phycobilin, and Carotenoid Pathways	cpc	7	cpcC; phycocyanin-associated rod linker protein	Photosynthesis-Antenna_Proteins	0
K02286	HC_B_2A	9.3	Top	9.3_Top	Carbon	Oxygenic Photosynthesis	Photopigment Biosynthesis	Enzymes of Chlorophyll, Phycobilin, and Carotenoid Pathways	cpc	7	cpcC; phycocyanin-associated rod linker protein	Photosynthesis-Antenna_Proteins	0
K02286	HC_B_1A	9.3	Top	9.3_Top	Carbon	Oxygenic Photosynthesis	Photopigment Biosynthesis	Enzymes of Chlorophyll, Phycobilin, and Carotenoid Pathways	cpc	7	cpcC; phycocyanin-associated rod linker protein	Photosynthesis-Antenna_Proteins	8
K02286	HC_A_6A	9.3	Top	9.3_Top	Carbon	Oxygenic Photosynthesis	Photopigment Biosynthesis	Enzymes of Chlorophyll, Phycobilin, and Carotenoid Pathways	cpc	7	cpcC; phycocyanin-associated rod linker protein	Photosynthesis-Antenna_Proteins	0
K02286	HC_A_2A	9.3	Top	9.3_Top	Carbon	Oxygenic Photosynthesis	Photopigment Biosynthesis	Enzymes of Chlorophyll, Phycobilin, and Carotenoid Pathways	cpc	7	cpcC; phycocyanin-associated rod linker protein	Photosynthesis-Antenna_Proteins	0
K02286	HC_B_3A	9.3	Top	9.3_Top	Carbon	Oxygenic Photosynthesis	Photopigment Biosynthesis	Enzymes of Chlorophyll, Phycobilin, and Carotenoid Pathways	cpc	7	cpcC; phycocyanin-associated rod linker protein	Photosynthesis-Antenna_Proteins	0
K02287	HC_A_5A	9.3	Top	9.3_Top	Carbon	Oxygenic Photosynthesis	Photopigment Biosynthesis	Enzymes of Chlorophyll, Phycobilin, and Carotenoid Pathways	cpc	7	cpcD; phycocyanin-associated, rod	Photosynthesis-Antenna_Proteins	0
K02287	HC_B_1A	9.3	Top	9.3_Top	Carbon	Oxygenic Photosynthesis	Photopigment Biosynthesis	Enzymes of Chlorophyll, Phycobilin, and Carotenoid Pathways	cpc	7	cpcD; phycocyanin-associated, rod	Photosynthesis-Antenna_Proteins	0
K02287	HC_B_2A	9.3	Top	9.3_Top	Carbon	Oxygenic Photosynthesis	Photopigment Biosynthesis	Enzymes of Chlorophyll, Phycobilin, and Carotenoid Pathways	cpc	7	cpcD; phycocyanin-associated, rod	Photosynthesis-Antenna_Proteins	0
K02287	HC_A_6A	9.3	Top	9.3_Top	Carbon	Oxygenic Photosynthesis	Photopigment Biosynthesis	Enzymes of Chlorophyll, Phycobilin, and Carotenoid Pathways	cpc	7	cpcD; phycocyanin-associated, rod	Photosynthesis-Antenna_Proteins	0
K02287	HC_A_3A	9.3	Top	9.3_Top	Carbon	Oxygenic Photosynthesis	Photopigment Biosynthesis	Enzymes of Chlorophyll, Phycobilin, and Carotenoid Pathways	cpc	7	cpcD; phycocyanin-associated, rod	Photosynthesis-Antenna_Proteins	0
K02287	HC_B_3A	9.3	Top	9.3_Top	Carbon	Oxygenic Photosynthesis	Photopigment Biosynthesis	Enzymes of Chlorophyll, Phycobilin, and Carotenoid Pathways	cpc	7	cpcD; phycocyanin-associated, rod	Photosynthesis-Antenna_Proteins	0
K02287	HC_A_2A	9.3	Top	9.3_Top	Carbon	Oxygenic Photosynthesis	Photopigment Biosynthesis	Enzymes of Chlorophyll, Phycobilin, and Carotenoid Pathways	cpc	7	cpcD; phycocyanin-associated, rod	Photosynthesis-Antenna_Proteins	0
K02288	HC_B_1A	9.3	Top	9.3_Top	Carbon	Oxygenic Photosynthesis	Photopigment Biosynthesis	Enzymes of Chlorophyll, Phycobilin, and Carotenoid Pathways	cpc	7	cpcE; phycocyanobilin lyase subunit alpha	Photosynthesis-Antenna_Proteins	0
K02288	HC_A_6A	9.3	Top	9.3_Top	Carbon	Oxygenic Photosynthesis	Photopigment Biosynthesis	Enzymes of Chlorophyll, Phycobilin, and Carotenoid Pathways	cpc	7	cpcE; phycocyanobilin lyase subunit alpha	Photosynthesis-Antenna_Proteins	0
K02288	HC_A_2A	9.3	Top	9.3_Top	Carbon	Oxygenic Photosynthesis	Photopigment Biosynthesis	Enzymes of Chlorophyll, Phycobilin, and Carotenoid Pathways	cpc	7	cpcE; phycocyanobilin lyase subunit alpha	Photosynthesis-Antenna_Proteins	8
K02288	HC_A_3A	9.3	Top	9.3_Top	Carbon	Oxygenic Photosynthesis	Photopigment Biosynthesis	Enzymes of Chlorophyll, Phycobilin, and Carotenoid Pathways	cpc	7	cpcE; phycocyanobilin lyase subunit alpha	Photosynthesis-Antenna_Proteins	0
K02288	HC_B_2A	9.3	Top	9.3_Top	Carbon	Oxygenic Photosynthesis	Photopigment Biosynthesis	Enzymes of Chlorophyll, Phycobilin, and Carotenoid Pathways	cpc	7	cpcE; phycocyanobilin lyase subunit alpha	Photosynthesis-Antenna_Proteins	0
K02288	HC_B_3A	9.3	Top	9.3_Top	Carbon	Oxygenic Photosynthesis	Photopigment Biosynthesis	Enzymes of Chlorophyll, Phycobilin, and Carotenoid Pathways	cpc	7	cpcE; phycocyanobilin lyase subunit alpha	Photosynthesis-Antenna_Proteins	0
K02288	HC_A_5A	9.3	Top	9.3_Top	Carbon	Oxygenic Photosynthesis	Photopigment Biosynthesis	Enzymes of Chlorophyll, Phycobilin, and Carotenoid Pathways	cpc	7	cpcE; phycocyanobilin lyase subunit alpha	Photosynthesis-Antenna_Proteins	3
K02289	HC_B_1A	9.3	Top	9.3_Top	Carbon	Oxygenic Photosynthesis	Photopigment Biosynthesis	Enzymes of Chlorophyll, Phycobilin, and Carotenoid Pathways	cpc	7	cpcF; phycocyanobilin lyase subunit beta	Photosynthesis-Antenna_Proteins	0
K02289	HC_B_2A	9.3	Top	9.3_Top	Carbon	Oxygenic Photosynthesis	Photopigment Biosynthesis	Enzymes of Chlorophyll, Phycobilin, and Carotenoid Pathways	cpc	7	cpcF; phycocyanobilin lyase subunit beta	Photosynthesis-Antenna_Proteins	0
K02289	HC_A_6A	9.3	Top	9.3_Top	Carbon	Oxygenic Photosynthesis	Photopigment Biosynthesis	Enzymes of Chlorophyll, Phycobilin, and Carotenoid Pathways	cpc	7	cpcF; phycocyanobilin lyase subunit beta	Photosynthesis-Antenna_Proteins	2
K02289	HC_A_3A	9.3	Top	9.3_Top	Carbon	Oxygenic Photosynthesis	Photopigment Biosynthesis	Enzymes of Chlorophyll, Phycobilin, and Carotenoid Pathways	cpc	7	cpcF; phycocyanobilin lyase subunit beta	Photosynthesis-Antenna_Proteins	0
K02289	HC_B_3A	9.3	Top	9.3_Top	Carbon	Oxygenic Photosynthesis	Photopigment Biosynthesis	Enzymes of Chlorophyll, Phycobilin, and Carotenoid Pathways	cpc	7	cpcF; phycocyanobilin lyase subunit beta	Photosynthesis-Antenna_Proteins	7
K02289	HC_A_5A	9.3	Top	9.3_Top	Carbon	Oxygenic Photosynthesis	Photopigment Biosynthesis	Enzymes of Chlorophyll, Phycobilin, and Carotenoid Pathways	cpc	7	cpcF; phycocyanobilin lyase subunit beta	Photosynthesis-Antenna_Proteins	0
K02289	HC_A_2A	9.3	Top	9.3_Top	Carbon	Oxygenic Photosynthesis	Photopigment Biosynthesis	Enzymes of Chlorophyll, Phycobilin, and Carotenoid Pathways	cpc	7	cpcF; phycocyanobilin lyase subunit beta	Photosynthesis-Antenna_Proteins	0
K02290	HC_B_2A	9.3	Top	9.3_Top	Carbon	Oxygenic Photosynthesis	Photopigment Biosynthesis	Enzymes of Chlorophyll, Phycobilin, and Carotenoid Pathways	cpc	7	cpcG; phycobilisome rod-core linker protein	Photosynthesis-Antenna_Proteins	0
K02290	HC_A_6A	9.3	Top	9.3_Top	Carbon	Oxygenic Photosynthesis	Photopigment Biosynthesis	Enzymes of Chlorophyll, Phycobilin, and Carotenoid Pathways	cpc	7	cpcG; phycobilisome rod-core linker protein	Photosynthesis-Antenna_Proteins	0
K02290	HC_A_3A	9.3	Top	9.3_Top	Carbon	Oxygenic Photosynthesis	Photopigment Biosynthesis	Enzymes of Chlorophyll, Phycobilin, and Carotenoid Pathways	cpc	7	cpcG; phycobilisome rod-core linker protein	Photosynthesis-Antenna_Proteins	0
K02290	HC_B_3A	9.3	Top	9.3_Top	Carbon	Oxygenic Photosynthesis	Photopigment Biosynthesis	Enzymes of Chlorophyll, Phycobilin, and Carotenoid Pathways	cpc	7	cpcG; phycobilisome rod-core linker protein	Photosynthesis-Antenna_Proteins	0
K02290	HC_B_1A	9.3	Top	9.3_Top	Carbon	Oxygenic Photosynthesis	Photopigment Biosynthesis	Enzymes of Chlorophyll, Phycobilin, and Carotenoid Pathways	cpc	7	cpcG; phycobilisome rod-core linker protein	Photosynthesis-Antenna_Proteins	5
K02290	HC_A_5A	9.3	Top	9.3_Top	Carbon	Oxygenic Photosynthesis	Photopigment Biosynthesis	Enzymes of Chlorophyll, Phycobilin, and Carotenoid Pathways	cpc	7	cpcG; phycobilisome rod-core linker protein	Photosynthesis-Antenna_Proteins	0
K02290	HC_A_2A	9.3	Top	9.3_Top	Carbon	Oxygenic Photosynthesis	Photopigment Biosynthesis	Enzymes of Chlorophyll, Phycobilin, and Carotenoid Pathways	cpc	7	cpcG; phycobilisome rod-core linker protein	Photosynthesis-Antenna_Proteins	0
K02292	HC_A_3A	9.3	Top	9.3_Top	Carbon	Anoxygenic Photosynthesis	Photopigment Biosynthesis	Enzymes of Bacteriochlorophyll and Carotenoid Biosynthesis	crt	2	crtO; beta-carotene ketolase (CrtO type)	Metabolism of terpenoids and polyketides	2
K02292	HC_A_6A	9.3	Top	9.3_Top	Carbon	Anoxygenic Photosynthesis	Photopigment Biosynthesis	Enzymes of Bacteriochlorophyll and Carotenoid Biosynthesis	crt	2	crtO; beta-carotene ketolase (CrtO type)	Metabolism of terpenoids and polyketides	1
K02292	HC_B_2A	9.3	Top	9.3_Top	Carbon	Anoxygenic Photosynthesis	Photopigment Biosynthesis	Enzymes of Bacteriochlorophyll and Carotenoid Biosynthesis	crt	2	crtO; beta-carotene ketolase (CrtO type)	Metabolism of terpenoids and polyketides	0
K02292	HC_B_3A	9.3	Top	9.3_Top	Carbon	Anoxygenic Photosynthesis	Photopigment Biosynthesis	Enzymes of Bacteriochlorophyll and Carotenoid Biosynthesis	crt	2	crtO; beta-carotene ketolase (CrtO type)	Metabolism of terpenoids and polyketides	0
K02292	HC_A_2A	9.3	Top	9.3_Top	Carbon	Anoxygenic Photosynthesis	Photopigment Biosynthesis	Enzymes of Bacteriochlorophyll and Carotenoid Biosynthesis	crt	2	crtO; beta-carotene ketolase (CrtO type)	Metabolism of terpenoids and polyketides	1
K02292	HC_A_5A	9.3	Top	9.3_Top	Carbon	Anoxygenic Photosynthesis	Photopigment Biosynthesis	Enzymes of Bacteriochlorophyll and Carotenoid Biosynthesis	crt	2	crtO; beta-carotene ketolase (CrtO type)	Metabolism of terpenoids and polyketides	0
K02292	HC_B_1A	9.3	Top	9.3_Top	Carbon	Anoxygenic Photosynthesis	Photopigment Biosynthesis	Enzymes of Bacteriochlorophyll and Carotenoid Biosynthesis	crt	2	crtO; beta-carotene ketolase (CrtO type)	Metabolism of terpenoids and polyketides	0
K02305	HC_A_6A	9.3	Top	9.3_Top	Nitrogen	Denitrification	Nitrogenase	NO Reductase	nor	2	norC; nitric oxide reductase subunit C	Nitrogen_Metabolism	8
K02305	HC_A_5A	9.3	Top	9.3_Top	Nitrogen	Denitrification	Nitrogenase	NO Reductase	nor	2	norC; nitric oxide reductase subunit C	Nitrogen_Metabolism	11
K02305	HC_A_3A	9.3	Top	9.3_Top	Nitrogen	Denitrification	Nitrogenase	NO Reductase	nor	2	norC; nitric oxide reductase subunit C	Nitrogen_Metabolism	5
K02305	HC_B_2A	9.3	Top	9.3_Top	Nitrogen	Denitrification	Nitrogenase	NO Reductase	nor	2	norC; nitric oxide reductase subunit C	Nitrogen_Metabolism	5
K02305	HC_B_1A	9.3	Top	9.3_Top	Nitrogen	Denitrification	Nitrogenase	NO Reductase	nor	2	norC; nitric oxide reductase subunit C	Nitrogen_Metabolism	0
K02305	HC_B_3A	9.3	Top	9.3_Top	Nitrogen	Denitrification	Nitrogenase	NO Reductase	nor	2	norC; nitric oxide reductase subunit C	Nitrogen_Metabolism	9
K02305	HC_A_2A	9.3	Top	9.3_Top	Nitrogen	Denitrification	Nitrogenase	NO Reductase	nor	2	norC; nitric oxide reductase subunit C	Nitrogen_Metabolism	0
K02586	HC_A_2A	9.3	Top	9.3_Top	Nitrogen	Nitrogen Fixation	Nitrogenase	Dinitrogenase alpha and beta, dinitrogenase reductase, Electron-Transport Flavoproteins	nif	3	nifD; nitrogenase molybdenum-iron protein alpha chain [EC:1.18.6.1]	Nitrogen_Metabolism	0
K02586	HC_A_5A	9.3	Top	9.3_Top	Nitrogen	Nitrogen Fixation	Nitrogenase	Dinitrogenase alpha and beta, dinitrogenase reductase, Electron-Transport Flavoproteins	nif	3	nifD; nitrogenase molybdenum-iron protein alpha chain [EC:1.18.6.1]	Nitrogen_Metabolism	0
K02586	HC_B_2A	9.3	Top	9.3_Top	Nitrogen	Nitrogen Fixation	Nitrogenase	Dinitrogenase alpha and beta, dinitrogenase reductase, Electron-Transport Flavoproteins	nif	3	nifD; nitrogenase molybdenum-iron protein alpha chain [EC:1.18.6.1]	Nitrogen_Metabolism	2
K02586	HC_B_3A	9.3	Top	9.3_Top	Nitrogen	Nitrogen Fixation	Nitrogenase	Dinitrogenase alpha and beta, dinitrogenase reductase, Electron-Transport Flavoproteins	nif	3	nifD; nitrogenase molybdenum-iron protein alpha chain [EC:1.18.6.1]	Nitrogen_Metabolism	0
K02586	HC_A_6A	9.3	Top	9.3_Top	Nitrogen	Nitrogen Fixation	Nitrogenase	Dinitrogenase alpha and beta, dinitrogenase reductase, Electron-Transport Flavoproteins	nif	3	nifD; nitrogenase molybdenum-iron protein alpha chain [EC:1.18.6.1]	Nitrogen_Metabolism	0
K02586	HC_A_3A	9.3	Top	9.3_Top	Nitrogen	Nitrogen Fixation	Nitrogenase	Dinitrogenase alpha and beta, dinitrogenase reductase, Electron-Transport Flavoproteins	nif	3	nifD; nitrogenase molybdenum-iron protein alpha chain [EC:1.18.6.1]	Nitrogen_Metabolism	0
K02586	HC_B_1A	9.3	Top	9.3_Top	Nitrogen	Nitrogen Fixation	Nitrogenase	Dinitrogenase alpha and beta, dinitrogenase reductase, Electron-Transport Flavoproteins	nif	3	nifD; nitrogenase molybdenum-iron protein alpha chain [EC:1.18.6.1]	Nitrogen_Metabolism	0
K02588	HC_B_3A	9.3	Top	9.3_Top	Nitrogen	Nitrogen Fixation	Nitrogenase	Dinitrogenase alpha and beta, dinitrogenase reductase, Electron-Transport Flavoproteins	nif	3	nifH; nitrogenase iron protein NifH [EC:1.18.6.1]	Nitrogen_Metabolism	0
K02588	HC_A_5A	9.3	Top	9.3_Top	Nitrogen	Nitrogen Fixation	Nitrogenase	Dinitrogenase alpha and beta, dinitrogenase reductase, Electron-Transport Flavoproteins	nif	3	nifH; nitrogenase iron protein NifH [EC:1.18.6.1]	Nitrogen_Metabolism	3
K02588	HC_B_1A	9.3	Top	9.3_Top	Nitrogen	Nitrogen Fixation	Nitrogenase	Dinitrogenase alpha and beta, dinitrogenase reductase, Electron-Transport Flavoproteins	nif	3	nifH; nitrogenase iron protein NifH [EC:1.18.6.1]	Nitrogen_Metabolism	0
K02588	HC_A_6A	9.3	Top	9.3_Top	Nitrogen	Nitrogen Fixation	Nitrogenase	Dinitrogenase alpha and beta, dinitrogenase reductase, Electron-Transport Flavoproteins	nif	3	nifH; nitrogenase iron protein NifH [EC:1.18.6.1]	Nitrogen_Metabolism	3
K02588	HC_A_2A	9.3	Top	9.3_Top	Nitrogen	Nitrogen Fixation	Nitrogenase	Dinitrogenase alpha and beta, dinitrogenase reductase, Electron-Transport Flavoproteins	nif	3	nifH; nitrogenase iron protein NifH [EC:1.18.6.1]	Nitrogen_Metabolism	2
K02588	HC_B_2A	9.3	Top	9.3_Top	Nitrogen	Nitrogen Fixation	Nitrogenase	Dinitrogenase alpha and beta, dinitrogenase reductase, Electron-Transport Flavoproteins	nif	3	nifH; nitrogenase iron protein NifH [EC:1.18.6.1]	Nitrogen_Metabolism	8
K02588	HC_A_3A	9.3	Top	9.3_Top	Nitrogen	Nitrogen Fixation	Nitrogenase	Dinitrogenase alpha and beta, dinitrogenase reductase, Electron-Transport Flavoproteins	nif	3	nifH; nitrogenase iron protein NifH [EC:1.18.6.1]	Nitrogen_Metabolism	5
K02591	HC_A_2A	9.3	Top	9.3_Top	Nitrogen	Nitrogen Fixation	Nitrogenase	Dinitrogenase alpha and beta, dinitrogenase reductase, Electron-Transport Flavoproteins	nif	3	nifK; nitrogenase molybdenum-iron protein beta chain [EC:1.18.6.1]	Nitrogen_Metabolism	0
K02591	HC_B_3A	9.3	Top	9.3_Top	Nitrogen	Nitrogen Fixation	Nitrogenase	Dinitrogenase alpha and beta, dinitrogenase reductase, Electron-Transport Flavoproteins	nif	3	nifK; nitrogenase molybdenum-iron protein beta chain [EC:1.18.6.1]	Nitrogen_Metabolism	0
K02591	HC_B_2A	9.3	Top	9.3_Top	Nitrogen	Nitrogen Fixation	Nitrogenase	Dinitrogenase alpha and beta, dinitrogenase reductase, Electron-Transport Flavoproteins	nif	3	nifK; nitrogenase molybdenum-iron protein beta chain [EC:1.18.6.1]	Nitrogen_Metabolism	0
K02591	HC_B_1A	9.3	Top	9.3_Top	Nitrogen	Nitrogen Fixation	Nitrogenase	Dinitrogenase alpha and beta, dinitrogenase reductase, Electron-Transport Flavoproteins	nif	3	nifK; nitrogenase molybdenum-iron protein beta chain [EC:1.18.6.1]	Nitrogen_Metabolism	0
K02591	HC_A_5A	9.3	Top	9.3_Top	Nitrogen	Nitrogen Fixation	Nitrogenase	Dinitrogenase alpha and beta, dinitrogenase reductase, Electron-Transport Flavoproteins	nif	3	nifK; nitrogenase molybdenum-iron protein beta chain [EC:1.18.6.1]	Nitrogen_Metabolism	0
K02591	HC_A_3A	9.3	Top	9.3_Top	Nitrogen	Nitrogen Fixation	Nitrogenase	Dinitrogenase alpha and beta, dinitrogenase reductase, Electron-Transport Flavoproteins	nif	3	nifK; nitrogenase molybdenum-iron protein beta chain [EC:1.18.6.1]	Nitrogen_Metabolism	0
K02591	HC_A_6A	9.3	Top	9.3_Top	Nitrogen	Nitrogen Fixation	Nitrogenase	Dinitrogenase alpha and beta, dinitrogenase reductase, Electron-Transport Flavoproteins	nif	3	nifK; nitrogenase molybdenum-iron protein beta chain [EC:1.18.6.1]	Nitrogen_Metabolism	0
K02689	HC_A_3A	9.3	Top	9.3_Top	Carbon	Oxygenic Photosynthesis	Assembly of Photosynthetic Complex	Photosystem I and Photosystem II Subunits	psa	16	psaA; photosystem I P700 chlorophyll a apoprotein A1	Photosynthesis_Proteins	9
K02689	HC_B_1A	9.3	Top	9.3_Top	Carbon	Oxygenic Photosynthesis	Assembly of Photosynthetic Complex	Photosystem I and Photosystem II Subunits	psa	16	psaA; photosystem I P700 chlorophyll a apoprotein A1	Photosynthesis_Proteins	12
K02689	HC_A_6A	9.3	Top	9.3_Top	Carbon	Oxygenic Photosynthesis	Assembly of Photosynthetic Complex	Photosystem I and Photosystem II Subunits	psa	16	psaA; photosystem I P700 chlorophyll a apoprotein A1	Photosynthesis_Proteins	9
K02689	HC_B_3A	9.3	Top	9.3_Top	Carbon	Oxygenic Photosynthesis	Assembly of Photosynthetic Complex	Photosystem I and Photosystem II Subunits	psa	16	psaA; photosystem I P700 chlorophyll a apoprotein A1	Photosynthesis_Proteins	0
K02689	HC_B_2A	9.3	Top	9.3_Top	Carbon	Oxygenic Photosynthesis	Assembly of Photosynthetic Complex	Photosystem I and Photosystem II Subunits	psa	16	psaA; photosystem I P700 chlorophyll a apoprotein A1	Photosynthesis_Proteins	6
K02689	HC_A_2A	9.3	Top	9.3_Top	Carbon	Oxygenic Photosynthesis	Assembly of Photosynthetic Complex	Photosystem I and Photosystem II Subunits	psa	16	psaA; photosystem I P700 chlorophyll a apoprotein A1	Photosynthesis_Proteins	9
K02689	HC_A_5A	9.3	Top	9.3_Top	Carbon	Oxygenic Photosynthesis	Assembly of Photosynthetic Complex	Photosystem I and Photosystem II Subunits	psa	16	psaA; photosystem I P700 chlorophyll a apoprotein A1	Photosynthesis_Proteins	12
K02690	HC_A_6A	9.3	Top	9.3_Top	Carbon	Oxygenic Photosynthesis	Assembly of Photosynthetic Complex	Photosystem I and Photosystem II Subunits	psa	16	psaB; photosystem I P700 chlorophyll a apoprotein A2	Photosynthesis	7
K02690	HC_A_3A	9.3	Top	9.3_Top	Carbon	Oxygenic Photosynthesis	Assembly of Photosynthetic Complex	Photosystem I and Photosystem II Subunits	psa	16	psaB; photosystem I P700 chlorophyll a apoprotein A2	Photosynthesis	14
K02690	HC_B_3A	9.3	Top	9.3_Top	Carbon	Oxygenic Photosynthesis	Assembly of Photosynthetic Complex	Photosystem I and Photosystem II Subunits	psa	16	psaB; photosystem I P700 chlorophyll a apoprotein A2	Photosynthesis	0
K02690	HC_A_2A	9.3	Top	9.3_Top	Carbon	Oxygenic Photosynthesis	Assembly of Photosynthetic Complex	Photosystem I and Photosystem II Subunits	psa	16	psaB; photosystem I P700 chlorophyll a apoprotein A2	Photosynthesis	8
K02690	HC_B_2A	9.3	Top	9.3_Top	Carbon	Oxygenic Photosynthesis	Assembly of Photosynthetic Complex	Photosystem I and Photosystem II Subunits	psa	16	psaB; photosystem I P700 chlorophyll a apoprotein A2	Photosynthesis	4
K02690	HC_B_1A	9.3	Top	9.3_Top	Carbon	Oxygenic Photosynthesis	Assembly of Photosynthetic Complex	Photosystem I and Photosystem II Subunits	psa	16	psaB; photosystem I P700 chlorophyll a apoprotein A2	Photosynthesis	9
K02690	HC_A_5A	9.3	Top	9.3_Top	Carbon	Oxygenic Photosynthesis	Assembly of Photosynthetic Complex	Photosystem I and Photosystem II Subunits	psa	16	psaB; photosystem I P700 chlorophyll a apoprotein A2	Photosynthesis	8
K02691	HC_B_1A	9.3	Top	9.3_Top	Carbon	Oxygenic Photosynthesis	Assembly of Photosynthetic Complex	Photosystem I and Photosystem II Subunits	psa	16	psaC; photosystem I subunit VII	Photosynthesis_Proteins	0
K02691	HC_A_6A	9.3	Top	9.3_Top	Carbon	Oxygenic Photosynthesis	Assembly of Photosynthetic Complex	Photosystem I and Photosystem II Subunits	psa	16	psaC; photosystem I subunit VII	Photosynthesis_Proteins	0
K02691	HC_A_5A	9.3	Top	9.3_Top	Carbon	Oxygenic Photosynthesis	Assembly of Photosynthetic Complex	Photosystem I and Photosystem II Subunits	psa	16	psaC; photosystem I subunit VII	Photosynthesis_Proteins	0
K02691	HC_B_2A	9.3	Top	9.3_Top	Carbon	Oxygenic Photosynthesis	Assembly of Photosynthetic Complex	Photosystem I and Photosystem II Subunits	psa	16	psaC; photosystem I subunit VII	Photosynthesis_Proteins	0
K02691	HC_A_3A	9.3	Top	9.3_Top	Carbon	Oxygenic Photosynthesis	Assembly of Photosynthetic Complex	Photosystem I and Photosystem II Subunits	psa	16	psaC; photosystem I subunit VII	Photosynthesis_Proteins	20
K02691	HC_B_3A	9.3	Top	9.3_Top	Carbon	Oxygenic Photosynthesis	Assembly of Photosynthetic Complex	Photosystem I and Photosystem II Subunits	psa	16	psaC; photosystem I subunit VII	Photosynthesis_Proteins	0
K02691	HC_A_2A	9.3	Top	9.3_Top	Carbon	Oxygenic Photosynthesis	Assembly of Photosynthetic Complex	Photosystem I and Photosystem II Subunits	psa	16	psaC; photosystem I subunit VII	Photosynthesis_Proteins	0
K02692	HC_B_1A	9.3	Top	9.3_Top	Carbon	Oxygenic Photosynthesis	Assembly of Photosynthetic Complex	Photosystem I and Photosystem II Subunits	psa	16	psaD; photosystem I subunit II	Photosynthesis	0
K02692	HC_B_2A	9.3	Top	9.3_Top	Carbon	Oxygenic Photosynthesis	Assembly of Photosynthetic Complex	Photosystem I and Photosystem II Subunits	psa	16	psaD; photosystem I subunit II	Photosynthesis	0
K02692	HC_A_5A	9.3	Top	9.3_Top	Carbon	Oxygenic Photosynthesis	Assembly of Photosynthetic Complex	Photosystem I and Photosystem II Subunits	psa	16	psaD; photosystem I subunit II	Photosynthesis	0
K02692	HC_A_2A	9.3	Top	9.3_Top	Carbon	Oxygenic Photosynthesis	Assembly of Photosynthetic Complex	Photosystem I and Photosystem II Subunits	psa	16	psaD; photosystem I subunit II	Photosynthesis	15
K02692	HC_B_3A	9.3	Top	9.3_Top	Carbon	Oxygenic Photosynthesis	Assembly of Photosynthetic Complex	Photosystem I and Photosystem II Subunits	psa	16	psaD; photosystem I subunit II	Photosynthesis	0
K02692	HC_A_6A	9.3	Top	9.3_Top	Carbon	Oxygenic Photosynthesis	Assembly of Photosynthetic Complex	Photosystem I and Photosystem II Subunits	psa	16	psaD; photosystem I subunit II	Photosynthesis	0
K02692	HC_A_3A	9.3	Top	9.3_Top	Carbon	Oxygenic Photosynthesis	Assembly of Photosynthetic Complex	Photosystem I and Photosystem II Subunits	psa	16	psaD; photosystem I subunit II	Photosynthesis	0
K02693	HC_B_2A	9.3	Top	9.3_Top	Carbon	Oxygenic Photosynthesis	Assembly of Photosynthetic Complex	Photosystem I and Photosystem II Subunits	psa	16	psaE; photosystem I subunit IV	Photosynthesis_Proteins	16
K02693	HC_A_3A	9.3	Top	9.3_Top	Carbon	Oxygenic Photosynthesis	Assembly of Photosynthetic Complex	Photosystem I and Photosystem II Subunits	psa	16	psaE; photosystem I subunit IV	Photosynthesis_Proteins	0
K02693	HC_B_3A	9.3	Top	9.3_Top	Carbon	Oxygenic Photosynthesis	Assembly of Photosynthetic Complex	Photosystem I and Photosystem II Subunits	psa	16	psaE; photosystem I subunit IV	Photosynthesis_Proteins	0
K02693	HC_A_6A	9.3	Top	9.3_Top	Carbon	Oxygenic Photosynthesis	Assembly of Photosynthetic Complex	Photosystem I and Photosystem II Subunits	psa	16	psaE; photosystem I subunit IV	Photosynthesis_Proteins	16
K02693	HC_A_5A	9.3	Top	9.3_Top	Carbon	Oxygenic Photosynthesis	Assembly of Photosynthetic Complex	Photosystem I and Photosystem II Subunits	psa	16	psaE; photosystem I subunit IV	Photosynthesis_Proteins	0
K02693	HC_A_2A	9.3	Top	9.3_Top	Carbon	Oxygenic Photosynthesis	Assembly of Photosynthetic Complex	Photosystem I and Photosystem II Subunits	psa	16	psaE; photosystem I subunit IV	Photosynthesis_Proteins	11
K02693	HC_B_1A	9.3	Top	9.3_Top	Carbon	Oxygenic Photosynthesis	Assembly of Photosynthetic Complex	Photosystem I and Photosystem II Subunits	psa	16	psaE; photosystem I subunit IV	Photosynthesis_Proteins	0
K02694	HC_B_1A	9.3	Top	9.3_Top	Carbon	Oxygenic Photosynthesis	Assembly of Photosynthetic Complex	Photosystem I and Photosystem II Subunits	psa	16	psaF; photosystem I subunit III	Photosynthesis	0
K02694	HC_B_2A	9.3	Top	9.3_Top	Carbon	Oxygenic Photosynthesis	Assembly of Photosynthetic Complex	Photosystem I and Photosystem II Subunits	psa	16	psaF; photosystem I subunit III	Photosynthesis	0
K02694	HC_A_2A	9.3	Top	9.3_Top	Carbon	Oxygenic Photosynthesis	Assembly of Photosynthetic Complex	Photosystem I and Photosystem II Subunits	psa	16	psaF; photosystem I subunit III	Photosynthesis	0
K02694	HC_A_3A	9.3	Top	9.3_Top	Carbon	Oxygenic Photosynthesis	Assembly of Photosynthetic Complex	Photosystem I and Photosystem II Subunits	psa	16	psaF; photosystem I subunit III	Photosynthesis	0
K02694	HC_B_3A	9.3	Top	9.3_Top	Carbon	Oxygenic Photosynthesis	Assembly of Photosynthetic Complex	Photosystem I and Photosystem II Subunits	psa	16	psaF; photosystem I subunit III	Photosynthesis	0
K02694	HC_A_6A	9.3	Top	9.3_Top	Carbon	Oxygenic Photosynthesis	Assembly of Photosynthetic Complex	Photosystem I and Photosystem II Subunits	psa	16	psaF; photosystem I subunit III	Photosynthesis	0
K02694	HC_A_5A	9.3	Top	9.3_Top	Carbon	Oxygenic Photosynthesis	Assembly of Photosynthetic Complex	Photosystem I and Photosystem II Subunits	psa	16	psaF; photosystem I subunit III	Photosynthesis	1
K02698	HC_A_6A	9.3	Top	9.3_Top	Carbon	Oxygenic Photosynthesis	Assembly of Photosynthetic Complex	Photosystem I and Photosystem II Subunits	psa	16	psaK; photosystem I subunit X	Photosynthesis_Proteins	0
K02698	HC_A_3A	9.3	Top	9.3_Top	Carbon	Oxygenic Photosynthesis	Assembly of Photosynthetic Complex	Photosystem I and Photosystem II Subunits	psa	16	psaK; photosystem I subunit X	Photosynthesis_Proteins	0
K02698	HC_A_5A	9.3	Top	9.3_Top	Carbon	Oxygenic Photosynthesis	Assembly of Photosynthetic Complex	Photosystem I and Photosystem II Subunits	psa	16	psaK; photosystem I subunit X	Photosynthesis_Proteins	0
K02698	HC_B_3A	9.3	Top	9.3_Top	Carbon	Oxygenic Photosynthesis	Assembly of Photosynthetic Complex	Photosystem I and Photosystem II Subunits	psa	16	psaK; photosystem I subunit X	Photosynthesis_Proteins	0
K02698	HC_B_2A	9.3	Top	9.3_Top	Carbon	Oxygenic Photosynthesis	Assembly of Photosynthetic Complex	Photosystem I and Photosystem II Subunits	psa	16	psaK; photosystem I subunit X	Photosynthesis_Proteins	0
K02698	HC_A_2A	9.3	Top	9.3_Top	Carbon	Oxygenic Photosynthesis	Assembly of Photosynthetic Complex	Photosystem I and Photosystem II Subunits	psa	16	psaK; photosystem I subunit X	Photosynthesis_Proteins	0
K02698	HC_B_1A	9.3	Top	9.3_Top	Carbon	Oxygenic Photosynthesis	Assembly of Photosynthetic Complex	Photosystem I and Photosystem II Subunits	psa	16	psaK; photosystem I subunit X	Photosynthesis_Proteins	0
K02699	HC_A_6A	9.3	Top	9.3_Top	Carbon	Oxygenic Photosynthesis	Assembly of Photosynthetic Complex	Photosystem I and Photosystem II Subunits	psa	16	psaL; photosystem I subunit XI	Photosynthesis	4
K02699	HC_B_2A	9.3	Top	9.3_Top	Carbon	Oxygenic Photosynthesis	Assembly of Photosynthetic Complex	Photosystem I and Photosystem II Subunits	psa	16	psaL; photosystem I subunit XI	Photosynthesis	0
K02699	HC_A_2A	9.3	Top	9.3_Top	Carbon	Oxygenic Photosynthesis	Assembly of Photosynthetic Complex	Photosystem I and Photosystem II Subunits	psa	16	psaL; photosystem I subunit XI	Photosynthesis	5
K02699	HC_A_3A	9.3	Top	9.3_Top	Carbon	Oxygenic Photosynthesis	Assembly of Photosynthetic Complex	Photosystem I and Photosystem II Subunits	psa	16	psaL; photosystem I subunit XI	Photosynthesis	0
K02699	HC_A_5A	9.3	Top	9.3_Top	Carbon	Oxygenic Photosynthesis	Assembly of Photosynthetic Complex	Photosystem I and Photosystem II Subunits	psa	16	psaL; photosystem I subunit XI	Photosynthesis	0
K02699	HC_B_1A	9.3	Top	9.3_Top	Carbon	Oxygenic Photosynthesis	Assembly of Photosynthetic Complex	Photosystem I and Photosystem II Subunits	psa	16	psaL; photosystem I subunit XI	Photosynthesis	0
K02699	HC_B_3A	9.3	Top	9.3_Top	Carbon	Oxygenic Photosynthesis	Assembly of Photosynthetic Complex	Photosystem I and Photosystem II Subunits	psa	16	psaL; photosystem I subunit XI	Photosynthesis	0
K02703	HC_A_6A	9.3	Top	9.3_Top	Carbon	Oxygenic Photosynthesis	Assembly of Photosynthetic Complex	Photosystem I and Photosystem II Subunits	psb	27	psbA; photosystem II P680 reaction center D1 protein [EC:1.10.3.9]	Photosynthesis_Proteins	32
K02703	HC_A_3A	9.3	Top	9.3_Top	Carbon	Oxygenic Photosynthesis	Assembly of Photosynthetic Complex	Photosystem I and Photosystem II Subunits	psb	27	psbA; photosystem II P680 reaction center D1 protein [EC:1.10.3.9]	Photosynthesis_Proteins	12
K02703	HC_B_3A	9.3	Top	9.3_Top	Carbon	Oxygenic Photosynthesis	Assembly of Photosynthetic Complex	Photosystem I and Photosystem II Subunits	psb	27	psbA; photosystem II P680 reaction center D1 protein [EC:1.10.3.9]	Photosynthesis_Proteins	19
K02703	HC_B_2A	9.3	Top	9.3_Top	Carbon	Oxygenic Photosynthesis	Assembly of Photosynthetic Complex	Photosystem I and Photosystem II Subunits	psb	27	psbA; photosystem II P680 reaction center D1 protein [EC:1.10.3.9]	Photosynthesis_Proteins	28
K02703	HC_A_2A	9.3	Top	9.3_Top	Carbon	Oxygenic Photosynthesis	Assembly of Photosynthetic Complex	Photosystem I and Photosystem II Subunits	psb	27	psbA; photosystem II P680 reaction center D1 protein [EC:1.10.3.9]	Photosynthesis_Proteins	31
K02703	HC_B_1A	9.3	Top	9.3_Top	Carbon	Oxygenic Photosynthesis	Assembly of Photosynthetic Complex	Photosystem I and Photosystem II Subunits	psb	27	psbA; photosystem II P680 reaction center D1 protein [EC:1.10.3.9]	Photosynthesis_Proteins	14
K02703	HC_A_5A	9.3	Top	9.3_Top	Carbon	Oxygenic Photosynthesis	Assembly of Photosynthetic Complex	Photosystem I and Photosystem II Subunits	psb	27	psbA; photosystem II P680 reaction center D1 protein [EC:1.10.3.9]	Photosynthesis_Proteins	26
K02704	HC_A_2A	9.3	Top	9.3_Top	Carbon	Oxygenic Photosynthesis	Assembly of Photosynthetic Complex	Photosystem I and Photosystem II Subunits	psb	27	psbB; photosystem II CP47 chlorophyll apoprotein	Photosynthesis_Proteins	11
K02704	HC_B_3A	9.3	Top	9.3_Top	Carbon	Oxygenic Photosynthesis	Assembly of Photosynthetic Complex	Photosystem I and Photosystem II Subunits	psb	27	psbB; photosystem II CP47 chlorophyll apoprotein	Photosynthesis_Proteins	9
K02704	HC_A_3A	9.3	Top	9.3_Top	Carbon	Oxygenic Photosynthesis	Assembly of Photosynthetic Complex	Photosystem I and Photosystem II Subunits	psb	27	psbB; photosystem II CP47 chlorophyll apoprotein	Photosynthesis_Proteins	16
K02704	HC_A_6A	9.3	Top	9.3_Top	Carbon	Oxygenic Photosynthesis	Assembly of Photosynthetic Complex	Photosystem I and Photosystem II Subunits	psb	27	psbB; photosystem II CP47 chlorophyll apoprotein	Photosynthesis_Proteins	15
K02704	HC_B_1A	9.3	Top	9.3_Top	Carbon	Oxygenic Photosynthesis	Assembly of Photosynthetic Complex	Photosystem I and Photosystem II Subunits	psb	27	psbB; photosystem II CP47 chlorophyll apoprotein	Photosynthesis_Proteins	7
K02704	HC_A_5A	9.3	Top	9.3_Top	Carbon	Oxygenic Photosynthesis	Assembly of Photosynthetic Complex	Photosystem I and Photosystem II Subunits	psb	27	psbB; photosystem II CP47 chlorophyll apoprotein	Photosynthesis_Proteins	12
K02704	HC_B_2A	9.3	Top	9.3_Top	Carbon	Oxygenic Photosynthesis	Assembly of Photosynthetic Complex	Photosystem I and Photosystem II Subunits	psb	27	psbB; photosystem II CP47 chlorophyll apoprotein	Photosynthesis_Proteins	17
K02705	HC_A_2A	9.3	Top	9.3_Top	Carbon	Oxygenic Photosynthesis	Assembly of Photosynthetic Complex	Photosystem I and Photosystem II Subunits	psb	27	psbC; photosystem II CP43 chlorophyll apoprotein	Photosynthesis	9
K02705	HC_B_3A	9.3	Top	9.3_Top	Carbon	Oxygenic Photosynthesis	Assembly of Photosynthetic Complex	Photosystem I and Photosystem II Subunits	psb	27	psbC; photosystem II CP43 chlorophyll apoprotein	Photosynthesis	15
K02705	HC_A_6A	9.3	Top	9.3_Top	Carbon	Oxygenic Photosynthesis	Assembly of Photosynthetic Complex	Photosystem I and Photosystem II Subunits	psb	27	psbC; photosystem II CP43 chlorophyll apoprotein	Photosynthesis	9
K02705	HC_B_1A	9.3	Top	9.3_Top	Carbon	Oxygenic Photosynthesis	Assembly of Photosynthetic Complex	Photosystem I and Photosystem II Subunits	psb	27	psbC; photosystem II CP43 chlorophyll apoprotein	Photosynthesis	9
K02705	HC_B_2A	9.3	Top	9.3_Top	Carbon	Oxygenic Photosynthesis	Assembly of Photosynthetic Complex	Photosystem I and Photosystem II Subunits	psb	27	psbC; photosystem II CP43 chlorophyll apoprotein	Photosynthesis	8
K02705	HC_A_5A	9.3	Top	9.3_Top	Carbon	Oxygenic Photosynthesis	Assembly of Photosynthetic Complex	Photosystem I and Photosystem II Subunits	psb	27	psbC; photosystem II CP43 chlorophyll apoprotein	Photosynthesis	13
K02705	HC_A_3A	9.3	Top	9.3_Top	Carbon	Oxygenic Photosynthesis	Assembly of Photosynthetic Complex	Photosystem I and Photosystem II Subunits	psb	27	psbC; photosystem II CP43 chlorophyll apoprotein	Photosynthesis	3
K02706	HC_A_5A	9.3	Top	9.3_Top	Carbon	Oxygenic Photosynthesis	Assembly of Photosynthetic Complex	Photosystem I and Photosystem II Subunits	psb	27	psbD; photosystem II P680 reaction center D2 protein [EC:1.10.3.9]	Photosynthesis	17
K02706	HC_B_3A	9.3	Top	9.3_Top	Carbon	Oxygenic Photosynthesis	Assembly of Photosynthetic Complex	Photosystem I and Photosystem II Subunits	psb	27	psbD; photosystem II P680 reaction center D2 protein [EC:1.10.3.9]	Photosynthesis	8
K02706	HC_A_2A	9.3	Top	9.3_Top	Carbon	Oxygenic Photosynthesis	Assembly of Photosynthetic Complex	Photosystem I and Photosystem II Subunits	psb	27	psbD; photosystem II P680 reaction center D2 protein [EC:1.10.3.9]	Photosynthesis	12
K02706	HC_B_2A	9.3	Top	9.3_Top	Carbon	Oxygenic Photosynthesis	Assembly of Photosynthetic Complex	Photosystem I and Photosystem II Subunits	psb	27	psbD; photosystem II P680 reaction center D2 protein [EC:1.10.3.9]	Photosynthesis	13
K02706	HC_A_6A	9.3	Top	9.3_Top	Carbon	Oxygenic Photosynthesis	Assembly of Photosynthetic Complex	Photosystem I and Photosystem II Subunits	psb	27	psbD; photosystem II P680 reaction center D2 protein [EC:1.10.3.9]	Photosynthesis	13
K02706	HC_B_1A	9.3	Top	9.3_Top	Carbon	Oxygenic Photosynthesis	Assembly of Photosynthetic Complex	Photosystem I and Photosystem II Subunits	psb	27	psbD; photosystem II P680 reaction center D2 protein [EC:1.10.3.9]	Photosynthesis	12
K02706	HC_A_3A	9.3	Top	9.3_Top	Carbon	Oxygenic Photosynthesis	Assembly of Photosynthetic Complex	Photosystem I and Photosystem II Subunits	psb	27	psbD; photosystem II P680 reaction center D2 protein [EC:1.10.3.9]	Photosynthesis	16
K02707	HC_B_3A	9.3	Top	9.3_Top	Carbon	Oxygenic Photosynthesis	Assembly of Photosynthetic Complex	Photosystem I and Photosystem II Subunits	psb	27	psbE; photosystem II cytochrome b559 subunit alpha	Photosynthesis	0
K02707	HC_A_2A	9.3	Top	9.3_Top	Carbon	Oxygenic Photosynthesis	Assembly of Photosynthetic Complex	Photosystem I and Photosystem II Subunits	psb	27	psbE; photosystem II cytochrome b559 subunit alpha	Photosynthesis	0
K02707	HC_A_5A	9.3	Top	9.3_Top	Carbon	Oxygenic Photosynthesis	Assembly of Photosynthetic Complex	Photosystem I and Photosystem II Subunits	psb	27	psbE; photosystem II cytochrome b559 subunit alpha	Photosynthesis	0
K02707	HC_B_2A	9.3	Top	9.3_Top	Carbon	Oxygenic Photosynthesis	Assembly of Photosynthetic Complex	Photosystem I and Photosystem II Subunits	psb	27	psbE; photosystem II cytochrome b559 subunit alpha	Photosynthesis	0
K02707	HC_A_3A	9.3	Top	9.3_Top	Carbon	Oxygenic Photosynthesis	Assembly of Photosynthetic Complex	Photosystem I and Photosystem II Subunits	psb	27	psbE; photosystem II cytochrome b559 subunit alpha	Photosynthesis	0
K02707	HC_A_6A	9.3	Top	9.3_Top	Carbon	Oxygenic Photosynthesis	Assembly of Photosynthetic Complex	Photosystem I and Photosystem II Subunits	psb	27	psbE; photosystem II cytochrome b559 subunit alpha	Photosynthesis	0
K02707	HC_B_1A	9.3	Top	9.3_Top	Carbon	Oxygenic Photosynthesis	Assembly of Photosynthetic Complex	Photosystem I and Photosystem II Subunits	psb	27	psbE; photosystem II cytochrome b559 subunit alpha	Photosynthesis	0
K02709	HC_A_2A	9.3	Top	9.3_Top	Carbon	Oxygenic Photosynthesis	Assembly of Photosynthetic Complex	Photosystem I and Photosystem II Subunits	psb	27	psbH; photosystem II PsbH protein	Photosynthesis	0
K02709	HC_B_3A	9.3	Top	9.3_Top	Carbon	Oxygenic Photosynthesis	Assembly of Photosynthetic Complex	Photosystem I and Photosystem II Subunits	psb	27	psbH; photosystem II PsbH protein	Photosynthesis	0
K02709	HC_A_5A	9.3	Top	9.3_Top	Carbon	Oxygenic Photosynthesis	Assembly of Photosynthetic Complex	Photosystem I and Photosystem II Subunits	psb	27	psbH; photosystem II PsbH protein	Photosynthesis	0
K02709	HC_B_2A	9.3	Top	9.3_Top	Carbon	Oxygenic Photosynthesis	Assembly of Photosynthetic Complex	Photosystem I and Photosystem II Subunits	psb	27	psbH; photosystem II PsbH protein	Photosynthesis	0
K02709	HC_B_1A	9.3	Top	9.3_Top	Carbon	Oxygenic Photosynthesis	Assembly of Photosynthetic Complex	Photosystem I and Photosystem II Subunits	psb	27	psbH; photosystem II PsbH protein	Photosynthesis	0
K02709	HC_A_3A	9.3	Top	9.3_Top	Carbon	Oxygenic Photosynthesis	Assembly of Photosynthetic Complex	Photosystem I and Photosystem II Subunits	psb	27	psbH; photosystem II PsbH protein	Photosynthesis	0
K02709	HC_A_6A	9.3	Top	9.3_Top	Carbon	Oxygenic Photosynthesis	Assembly of Photosynthetic Complex	Photosystem I and Photosystem II Subunits	psb	27	psbH; photosystem II PsbH protein	Photosynthesis	0
K02716	HC_B_3A	9.3	Top	9.3_Top	Carbon	Oxygenic Photosynthesis	Assembly of Photosynthetic Complex	Photosystem I and Photosystem II Subunits	psb	27	psbO; photosystem II oxygen-evolving enhancer protein 1	Photosynthesis	0
K02716	HC_A_2A	9.3	Top	9.3_Top	Carbon	Oxygenic Photosynthesis	Assembly of Photosynthetic Complex	Photosystem I and Photosystem II Subunits	psb	27	psbO; photosystem II oxygen-evolving enhancer protein 1	Photosynthesis	3
K02716	HC_A_5A	9.3	Top	9.3_Top	Carbon	Oxygenic Photosynthesis	Assembly of Photosynthetic Complex	Photosystem I and Photosystem II Subunits	psb	27	psbO; photosystem II oxygen-evolving enhancer protein 1	Photosynthesis	3
K02716	HC_B_2A	9.3	Top	9.3_Top	Carbon	Oxygenic Photosynthesis	Assembly of Photosynthetic Complex	Photosystem I and Photosystem II Subunits	psb	27	psbO; photosystem II oxygen-evolving enhancer protein 1	Photosynthesis	0
K02716	HC_B_1A	9.3	Top	9.3_Top	Carbon	Oxygenic Photosynthesis	Assembly of Photosynthetic Complex	Photosystem I and Photosystem II Subunits	psb	27	psbO; photosystem II oxygen-evolving enhancer protein 1	Photosynthesis	6
K02716	HC_A_3A	9.3	Top	9.3_Top	Carbon	Oxygenic Photosynthesis	Assembly of Photosynthetic Complex	Photosystem I and Photosystem II Subunits	psb	27	psbO; photosystem II oxygen-evolving enhancer protein 1	Photosynthesis	0
K02716	HC_A_6A	9.3	Top	9.3_Top	Carbon	Oxygenic Photosynthesis	Assembly of Photosynthetic Complex	Photosystem I and Photosystem II Subunits	psb	27	psbO; photosystem II oxygen-evolving enhancer protein 1	Photosynthesis	5
K02717	HC_A_2A	9.3	Top	9.3_Top	Carbon	Oxygenic Photosynthesis	Assembly of Photosynthetic Complex	Photosystem I and Photosystem II Subunits	psb	27	psbP; photosystem II oxygen-evolving enhancer protein 2	Photosynthesis_Proteins	10
K02717	HC_B_3A	9.3	Top	9.3_Top	Carbon	Oxygenic Photosynthesis	Assembly of Photosynthetic Complex	Photosystem I and Photosystem II Subunits	psb	27	psbP; photosystem II oxygen-evolving enhancer protein 2	Photosynthesis_Proteins	0
K02717	HC_B_2A	9.3	Top	9.3_Top	Carbon	Oxygenic Photosynthesis	Assembly of Photosynthetic Complex	Photosystem I and Photosystem II Subunits	psb	27	psbP; photosystem II oxygen-evolving enhancer protein 2	Photosynthesis_Proteins	4
K02717	HC_A_3A	9.3	Top	9.3_Top	Carbon	Oxygenic Photosynthesis	Assembly of Photosynthetic Complex	Photosystem I and Photosystem II Subunits	psb	27	psbP; photosystem II oxygen-evolving enhancer protein 2	Photosynthesis_Proteins	11
K02717	HC_A_5A	9.3	Top	9.3_Top	Carbon	Oxygenic Photosynthesis	Assembly of Photosynthetic Complex	Photosystem I and Photosystem II Subunits	psb	27	psbP; photosystem II oxygen-evolving enhancer protein 2	Photosynthesis_Proteins	9
K02717	HC_A_6A	9.3	Top	9.3_Top	Carbon	Oxygenic Photosynthesis	Assembly of Photosynthetic Complex	Photosystem I and Photosystem II Subunits	psb	27	psbP; photosystem II oxygen-evolving enhancer protein 2	Photosynthesis_Proteins	0
K02717	HC_B_1A	9.3	Top	9.3_Top	Carbon	Oxygenic Photosynthesis	Assembly of Photosynthetic Complex	Photosystem I and Photosystem II Subunits	psb	27	psbP; photosystem II oxygen-evolving enhancer protein 2	Photosynthesis_Proteins	0
K02719	HC_A_2A	9.3	Top	9.3_Top	Carbon	Oxygenic Photosynthesis	Assembly of Photosynthetic Complex	Photosystem I and Photosystem II Subunits	psb	27	psbU; photosystem II PsbU protein	Photosynthesis	9
K02719	HC_B_3A	9.3	Top	9.3_Top	Carbon	Oxygenic Photosynthesis	Assembly of Photosynthetic Complex	Photosystem I and Photosystem II Subunits	psb	27	psbU; photosystem II PsbU protein	Photosynthesis	0
K02719	HC_B_2A	9.3	Top	9.3_Top	Carbon	Oxygenic Photosynthesis	Assembly of Photosynthetic Complex	Photosystem I and Photosystem II Subunits	psb	27	psbU; photosystem II PsbU protein	Photosynthesis	0
K02719	HC_A_5A	9.3	Top	9.3_Top	Carbon	Oxygenic Photosynthesis	Assembly of Photosynthetic Complex	Photosystem I and Photosystem II Subunits	psb	27	psbU; photosystem II PsbU protein	Photosynthesis	0
K02719	HC_A_3A	9.3	Top	9.3_Top	Carbon	Oxygenic Photosynthesis	Assembly of Photosynthetic Complex	Photosystem I and Photosystem II Subunits	psb	27	psbU; photosystem II PsbU protein	Photosynthesis	48
K02719	HC_A_6A	9.3	Top	9.3_Top	Carbon	Oxygenic Photosynthesis	Assembly of Photosynthetic Complex	Photosystem I and Photosystem II Subunits	psb	27	psbU; photosystem II PsbU protein	Photosynthesis	0
K02719	HC_B_1A	9.3	Top	9.3_Top	Carbon	Oxygenic Photosynthesis	Assembly of Photosynthetic Complex	Photosystem I and Photosystem II Subunits	psb	27	psbU; photosystem II PsbU protein	Photosynthesis	0
[truncated: 2,678 more rows]
